# Supplementary material for: The Tumour Suppressor TMEM127 Is a Nedd4-Family E3 Ligase Adaptor Required by Salmonella SteD to Ubiquitinate and Degrade MHC Class II Molecules
Source: Cell Host Microbe. 2020 Jul 8;28(1):54–68.e7. doi: 10.1016/j.chom.2020.04.024 (PMC7342019; doi:10.1016/j.chom.2020.04.024)
Supplement: Table S1. Deep Sequencing Results of gRNAs from Sorted Mutants Displaying High mMHCII Surface Levels from Two Independent CRISPR Screens, and from Control (Non-sorted) Cells, Related to Figure 1 [file mmc2.xlsx]

## Sheet: Screen 1
gRNA sequence	gene targeted	gRNA name	read control	read sorted	fold change (log2)
GTGCACATAGCCCAACACGT	TMEM127	HGLibA_58204	24783	4706545	7.23613
CGACGAGTGATCTTCAGAGC	TMEM127	HGLibA_58205	2297	1380913	8.89805
CTGCAGTGTGCCACCGTCAT	TMEM127	HGLibB_50855	32108	125341	1.63184
ATGTACAGTGCGCCACTCTG	CD48	HGLibA_08399	143	64066	8.46439
CTTGGCTGCCGAGAATCGAT	VPREB3	HGLibA_62013	155	58620	8.22075
CGGAGGCACCTGTTCGCGCC	TMEM127	HGLibA_58203	3183	57903	3.85177
CATGGCAGCCAGCTGCTCGA	BIRC5	HGLibB_04520	69	41133	8.86578
GCTGAGGAGATCGTCGAGGT	hsa-mir-3150a	HGLibA_24711	41143	27400	-0.919434
ACCTCGAATTAACTCCTACG	WWP2	HGLibA_62743	5292	3952	-0.754119
AGGTTGACGATTATGCACCT	WWP2	HGLibA_62741	7089	2879	-1.6327
CTGTGATGTTACCGTTATTG	ZBTB33	HGLibB_55795	60	1868	4.60433
CATGGTGCCAATGCACTTAC	TMEM139	HGLibB_50897	2078	1447	-0.854809
CCCATTGTTCTTCAAGACGT	WWP2	HGLibA_62742	2298	911	-1.66688
CTCTGTCCATACAGCGCGTA	ZNF703	HGLibB_57515	27	426	3.59776
AAACTTACACATATGCACAT	ALG6	HGLibB_01633	15	416	4.37092
TCACTTCTTCAGATTGCGTT	CCDC68	HGLibA_07841	90	376	1.71765
TTAACTTCTTCAGCAAAGTA	ESF1	HGLibA_16567	28	335	3.20136
TGCTCGTTCCCATTGCTTCC	FAM32A	HGLibA_17571	171	330	0.611442
CGTCTCTTCGACATGCCAAA	STRBP	HGLibA_55869	20	309	3.55083
CCATGTATCCCTATATATTG	SOS2	HGLibA_54493	42	298	2.46476
TGACAACGCGTTCCTCTTCT	ECHDC3	HGLibB_15377	304	284	-0.430828
AGCTTCGGGCGGCCCCGATA	PGLYRP2	HGLibB_37204	24	266	3.08386
GGGGGTTGATTCTGTTCTTT	SPANXD	HGLibB_47337	152	262	0.44855
ACCTTTAAGGTTAGGGTCTC	hsa-mir-4324	HGLibA_26073	20	246	3.22307
GGCTCTCAGTCTGCATTGAT	TMEM139	HGLibA_58247	536	242	-1.47695
ACTCACCTCGGCCTAGGTGC	ATG4B	HGLibB_03489	44	236	2.06391
GATGACATCCACTACGATGT	THSD1	HGLibA_57689	326	231	-0.828147
CCAGGCCCGAAATGCAGAAA	ISY1	HGLibA_31983	72	226	1.30374
TCAGGTGGCCCCCATCCGGA	SHMT1	HGLibA_52348	39	221	2.13951
GAGCAAGCAAAACGAAATGC	CLCNKA	HGLibB_09833	14	206	3.45362
CCTATGCACCCTCTTTCCAT	hsa-mir-587	HGLibA_28499	91	206	0.836944
CGAGAACTACATCACTCTCC	SEMA7A	HGLibB_44323	53	206	1.60562
AGAGCAGAGATATACGTGCC	HFE	HGLibA_22226	29	201	2.41834
CATTATCCTTGACCATTATT	IL13RA1	HGLibA_31263	18	175	2.87852
TCTCCCTCCTGAGCAGCTGC	GAGE1	HGLibA_19432	396	173	-1.52303
AGGCCTCATCACAGTAGATG	OR52N1	HGLibB_35147	15	171	3.09328
ATAACTATATTGCTTATTAT	DNAJC3	HGLibB_13597	75	169	0.828482
GGCAGCGCGCCCTCCCCCGA	PYROXD1	HGLibA_47991	213	169	-0.665057
CCGTTTCAAAAGCAACCGTT	SLC10A2	HGLibA_52621	63	162	1.01575
TCCAAAGAGAAGAAAAGTTT	ZNF284	HGLibB_56678	68	161	0.898345
AGCCTTCCATTGCTCCACAC	C3orf35	HGLibA_06234	56	160	1.16505
TGATCTTCCGCAGCTGGGTC	IRAK2	HGLibA_31848	73	159	0.779494
GCCTTCGCGCGCCAGATCTA	TIGD5	HGLibB_50414	43	158	1.52047
GAAGCCCGCTCCTTGACAAC	FYN	HGLibB_19230	9	157	3.64887
GTGATCCGCTTCACTCCATC	NPLOC4	HGLibB_33441	34	156	1.83236
GCTTTGCTGGTTAAGTTGGC	C3orf33	HGLibA_06231	26	151	2.16006
AGACCCGCTGATCGACTTCG	PDZD8	HGLibA_44272	12	150	3.20498
AGAGGAAGCGGGGATCCGCG	LOC554223	HGLibB_27915	12	146	3.16625
AGACCACGAGCTTCGTGCTC	MRPL46	HGLibA_38285	1	145	5.85684
TCAATTACCAGTTTCAGTTA	SLCO1C1	HGLibB_46403	104	144	0.132683
TCAGTGCCAGGCGGCTTCGC	PELI3	HGLibB_36991	47	142	1.24193
TGGTCACCATTCTAAGGCCA	hsa-mir-6895	HGLibA_29817	12	137	3.0751
ACTGCCTGAAAATTTGCACT	CHDC2	HGLibB_09405	98	135	0.125125
TGGTCCCTCTAGATGCACAC	LGALS12	HGLibB_27310	44	131	1.21956
GAAGAGCTCCAATCAACCTT	TMEM139	HGLibA_58245	680	131	-2.7001
ATCACGGCGGCTCAGCTTCA	TRAF4	HGLibA_59547	55	131	0.904058
GGACACTGTAAACTGTCCGA	GALNT12	HGLibA_19537	45	130	1.17688
GTTCCAGAACTCCATAGTAG	RNF121	HGLibB_42432	28	130	1.84246
TAATCAGAAGGCGTGTTTCA	ZNF570	HGLibA_64563	117	127	-0.215624
TTACGAGATAGTCAATCAGA	CPM	HGLibA_10944	14	123	2.71432
CAGATCCCGACTGGATTAAG	GTF3C4	HGLibB_21561	14	123	2.71432
ACCGAGCGGCATGCGCTCGC	SIX3	HGLibA_52538	6	123	3.81386
ATTGCAGTGGTCGCCGAGTT	COMMD2	HGLibA_10656	110	122	-0.184882
GATTTGGACAGAAAACACGC	hsa-mir-4520a	HGLibA_26587	39	122	1.28761
CCAAGCTTTCGTCCCATGCA	DEFA1	HGLibB_12779	41	121	1.20544
ACTGGAAGATGAGGGAAGCC	TCEAL3	HGLibB_49650	40	121	1.2402
CCGGCACCAGTACAACTACG	LRRC8A	HGLibA_35716	99	120	-0.0579739
TCACCAGTAGAGCCACATTT	C11orf82	HGLibB_05187	152	118	-0.695551
TGTTTGCTGTCATTGTTCCC	FOXP4	HGLibB_18917	27	117	1.74231
CGCCAGCGTCCAACATTGTG	GDF2	HGLibB_19837	171	117	-0.876603
AATATCTGCTGTCGATCCAG	SLC9A8	HGLibA_53715	94	115	-0.0448556
GCCACGCATTGTCTATGCCA	SLC7A4	HGLibA_53655	33	114	1.42505
GTCGCCTGCATATGTTACAC	CHD1L	HGLibA_09385	17	111	2.30445
AGACGCTGGACAGCATACGA	C12orf77	HGLibA_05302	60	110	0.530698
TCCCCAGGACAATAGTCCCT	CBL	HGLibB_07388	10	110	3.002
ATTTACCGGCATAGAATAGT	IL3RA_X	HGLibA_31447	175	110	-0.997997
CATACTAACCACAGGAGCCA	RPL22	HGLibA_50185	109	110	-0.319925
GGCCATGTTGCGTCTCTCGA	TRPV1	HGLibA_60071	36	110	1.25198
CATTAAGCGCTTATCTTCTG	ADAMTS5	HGLibB_00830	82	109	0.0733393
CCCTTTAGAGCGTTACGGTT	hsa-mir-525	HGLibA_27841	76	109	0.181592
CCGGCTACACATTACCATTC	PNOC	HGLibB_38351	45	109	0.924817
CAAAGGTGTCCCGACAGTAC	ARID5B	HGLibA_02909	31	108	1.4352
GACCCTTAAGCCAGAGACTC	PHF23	HGLibB_37328	62	107	0.444627
GTGGACGCCATCGTCAACGC	MACROD1	HGLibA_36125	103	106	-0.291954
TGATATCACGATGCCTTTAT	SLC10A1	HGLibB_45277	64	106	0.386118
CCGCTCACCGCCGTCAGGTC	STX2	HGLibA_55930	42	105	0.968675
GCGCTTCCCCCAGATAAATA	TTK	HGLibA_60468	89	104	-0.110589
TGTATGGTGAGTAATTCCGT	LRRC4C	HGLibA_35672	99	102	-0.290337
AGGATGTTTCTTCCCCGCAG	VASH1	HGLibA_61818	4	102	4.03159
GCCCTACCTTTGGGATGTGC	PASK	HGLibB_36222	3	101	4.33944
TGAGAATTTGATGCAAAAGA	CBWD5	HGLibA_07439	115	100	-0.53275
CTTTGGGCTACCTTCGGCCA	COL16A1	HGLibB_10507	78	100	0.0214498
ACCTCCCATCCTGAATCGCC	TTC22	HGLibA_60364	113	100	-0.50766
GCAAGCAACTCTACCTTTAC	LIN54	HGLibA_34859	44	99	0.819022
GTTACTGACCTTTCAGAGGT	PTPN11	HGLibA_47722	14	99	2.40398
CCTACCGAGCAGGTCCTATG	RSBN1	HGLibB_43248	70	99	0.161128
CCTGCACGTCCGCGAACACC	SSTR5	HGLibA_55475	1	99	5.31088
GCTGGGGGTTCATGACTGTA	OR4Q3	HGLibA_42347	5	98	3.71141
GCAAGAGATCACAGAGCAAC	CHMP4C	HGLibB_09484	21	97	1.8223
TTCTTCATTGATGAGAAAGC	ANO5	HGLibB_02181	0	96	6.26693
CTCCTCTCAGCAAGATAGTC	FAM193A	HGLibA_17362	78	96	-0.0368489
AGTCACTCGCTTGGCGTGAA	HIST1H3D	HGLibB_22436	0	96	6.26693
CTTCAGGCTCTCGAACAGTG	MMADHC	HGLibA_37748	32	96	1.22254
AGTTCTTGCAGCAACGTCTG	NRSN1	HGLibB_33680	106	96	-0.474535
TCACCAGAATCTATACCGAG	ZFP69	HGLibA_63519	4	95	3.93005
TGTGTCTACAGGATCGCCCC	CPEB4	HGLibA_10927	27	94	1.42952
GCGAAGCCCCATCGTCACTG	TNN	HGLibB_51800	87	94	-0.222557
CCAGTCGATGTTCCCCACCC	ADSSL1	HGLibA_01079	52	93	0.493687
ACAATGGGGCCTGTAGCACC	KRTAP4-4	HGLibA_34052	11	93	2.63665
TGTGAATCGGTGCTGGCAAC	MYF5	HGLibB_31654	35	93	1.05168
GTAGGGTACAGCGTCAGCTT	dummyguide	HGLibA_14532	29	91	1.28369
ATCCTCAAACCTTAATAAAC	ZNF107	HGLibB_56375	114	91	-0.654909
TGTGCTACTTTATCACAGCA	ACKR4	HGLibA_00450	49	90	0.530957
TCACCTATGCCTGTGATTTG	NANOG	HGLibB_32049	8	89	2.98895
TGACGCAAAAACGCTTTCCC	SNX3	HGLibA_54370	63	89	0.158872
GTTGATGACCTTCTCTCTCT	GRHL1	HGLibB_21220	104	88	-0.571493
AAAGTCCTTACCTCGGCAGT	LRP1	HGLibA_35485	234	88	-1.73376
TCAATCTCAGTTCGTACCTT	STOX1	HGLibA_55840	163	88	-1.2148
AACTCCTCACCCCGGATCTG	TRPM4	HGLibB_52695	88	88	-0.332981
TCTGCATCCTCTTCTTGTCA	WFDC10A	HGLibB_55180	28	88	1.28477
ATCTAGTACCAGCACGCCCC	DQX1	HGLibA_13937	12	86	2.40952
TGGCGCATCCTACACACCCC	WDR74	HGLibB_55107	74	86	-0.118856
CCCCAGTCAGTCGAGACACA	LDOC1L	HGLibB_27222	60	85	0.162546
CAGCGTGCGCAGCGCCGTGA	SCXA	HGLibB_44026	42	85	0.667019
CCTACTCACCGTGCGTGCCC	CYP2A13	HGLibA_12103	70	84	-0.0733372
TGCGGCCAGGAACCATTATG	SQRDL	HGLibA_55204	93	84	-0.478179
CCTTGAGGTCCTTGACCATT	COL3A1	HGLibB_10552	60	83	0.128599
CACGCACCCTCTACGTGCAC	RAVER1	HGLibA_48690	63	83	0.0593364
TAAGTCCGTCAGATTCTATC	NCR2	HGLibA_39652	50	81	0.352146
AGATGACACTCCACGCCACC	NUMA1	HGLibA_41297	65	81	-0.0198231
GGCTGTTACCTTGATAGCAT	INTS6	HGLibA_31714	0	80	6.00687
AAGGCATCCGCGCCGCGTAC	LRRK1	HGLibA_35752	63	80	0.00686903
TCCATGATAGAATGCTGTTC	MACROD2	HGLibA_36127	230	80	-1.84488
CTGGCGGCTGGCGTCCGTAC	THSD4	HGLibA_57690	212	80	-1.72784
TTATCGTTCAGAATGTCCAG	C4orf33	HGLibB_06319	14	78	2.06391
GCCAGATTGCGATCGCGATG	PCGF1	HGLibA_43881	42	78	0.544535
TTGGCAGCCATGAGCCTTAT	PLA2G16	HGLibB_37832	82	78	-0.40424
AGTCTCGGATTGCAAAGACG	TMPRSS3	HGLibA_58926	42	78	0.544535
CCCGCAGTGGTCGTGAGCAC	C6orf47	HGLibB_06484	40	76	0.576254
TATTGTTAGATTAATTTTGT	hsa-mir-569	HGLibA_28331	31	76	0.933806
CACAGAAGGCCCGCCTTGCC	KCND3	HGLibB_25147	158	76	-1.37908
GAGGAAGATCGACATGCCCT	NECAB1	HGLibA_39872	54	76	0.152446
CACCTTCGACGAGCCGAGAA	PANX2	HGLibB_36065	30	76	0.979609
TTTGTGACTACAACGTCTCC	TEX29	HGLibB_50032	96	76	-0.666107
CATGATAAGCGCCCGAGAGT	TMEM86A	HGLibA_58813	79	75	-0.406982
CAATGGCCCACTTGAAGCGC	EMC4	HGLibA_16014	50	74	0.223412
CCACTATGCGAACTTCCCGC	ILDR1	HGLibA_31495	54	74	0.114478
TGACTGTCAGTTTGTCCAGC	CD74	HGLibB_08437	93	73	-0.678116
CGCAGAACGCGCCGCTCTTG	GSX2	HGLibB_21483	120	73	-1.04239
GGATCCACGTTTCCCATAAG	SREK1	HGLibA_55243	38	73	0.59107
CTTCAACCTCTTCAATGCAA	ADH4	HGLibB_00954	37	72	0.608916
CCGGCCCGAGACTTCTCCGT	RPUSD1	HGLibA_50493	86	71	-0.605999
AGGTGGGGTCCTGTTCAGCT	CLCN7	HGLibB_09829	225	70	-2.00341
AATACCGGTTGAGCTTCTTG	LZTS1	HGLibB_28764	55	70	0.00941122
TAGTAATCCGCGTCGTCTTC	VPREB3	HGLibA_62012	34	70	0.687483
GTAACTGCAGAGACGTGACC	hsa-mir-370	HGLibA_25417	45	69	0.27274
ACAGCCAGTCGCGCACCTTG	KIF7	HGLibA_33249	23	69	1.21134
AACAAAGGCAGCGTTGTCTC	WWP2	HGLibB_55386	101	68	-0.896882
CGCTCGTCCGTCAAGGTGAT	COX4I2	HGLibA_10832	118	67	-1.14034
GCATCTGATTCTCTTGTTTG	SHOX_X	HGLibA_52358	233	67	-2.11588
TCCACAACAGCTTCTTCATC	SLC4A7	HGLibB_46173	69	67	-0.374801
ACGGCTACGGGCACAGCCAC	C20orf197	HGLibB_06003	2	66	4.14815
ATCGTCTGACTCCTCGTCGT	GPR153	HGLibB_20912	67	66	-0.354355
TTCTGACTTTGTTTCAGCAG	SYCP3	HGLibB_48877	51	66	0.0326685
AGCGAGCCGTGGCCATCGTC	C5AR1	HGLibA_06352	68	65	-0.397111
CGCCAGGAGCACGAAGTTGT	P2RY8_X	HGLibB_35847	111	65	-1.09594
TTTGTGTCCCATGATGAGCT	SEMG2	HGLibB_44330	119	65	-1.19548
TGGAAGTACCGGAGTATCTG	ALOX15	HGLibB_01680	58	64	-0.193256
ACTTCAGTCCTCCGACTCTG	FETUB	HGLibA_18306	81	64	-0.668165
ATAGTGCTTCTGATGACTCT	KIAA1279	HGLibB_25700	96	64	-0.910526
TACCACATTACACTCGTCTT	NPM3	HGLibA_40780	184	63	-1.86436
GCTTTGCTCTTTATGCCAAC	SPPL2A	HGLibA_55062	33	63	0.579556
TCTCAGCACTGGCAGTGACC	hsa-mir-8058	HGLibA_30125	152	62	-1.61309
CCACATAGCGGGATTTGTGC	LIPE	HGLibA_34893	3	62	3.6443
ACCCGATGAGTTGCGTCTCC	ST8SIA4	HGLibA_55584	16	62	1.55684
CCAAAAACCATCGTGTCCAC	C2orf73	HGLibB_06174	91	61	-0.902347
GTCCTCCATGTGTAGCTCCC	GSDMB	HGLibB_21379	70	61	-0.528532
GAGGGGACGAGACTCCCCGT	PKD1L1	HGLibA_45081	111	61	-1.18614
ACTTGATTTGCCAGCAAACG	TCERG1L	HGLibA_57046	46	61	0.0666265
TATGCTGAGCCTACCATGTA	C1S	HGLibA_05976	158	60	-1.71513
CTGATGGCCAACTTCAACCC	PLXDC1	HGLibA_45541	11	60	2.01279
AACATGGGCAACTTCTTTTC	hsa-mir-495	HGLibA_27435	191	59	-2.01105
TGGAATTGTCCTCTTAATGA	FAM217A	HGLibB_17466	16	58	1.4622
GAAGACCTTGAGTTCTCCGT	TFDP1	HGLibB_50092	1	58	4.54966
GAATCCCGGCGGGAAGACGA	CXCR3	HGLibA_11887	11	57	1.94004
CATCGCCTACTACGACCACG	MC1R	HGLibA_36828	74	56	-0.72891
ACCTTTAGTTTATAAATTGC	RGPD1	HGLibA_49312	129	55	-1.54799
CAGGCAGGCCGTTACTTACC	UROD	HGLibA_61442	2	55	3.88941
TGACACTGTGAGCTTTGCTA	SLC36A4	HGLibA_53328	93	53	-1.13268
ACAGATGAGATACACCTTAT	CASP12	HGLibB_07294	65	52	-0.649455
CACTCCTTCGAGACCTTCTG	PCSK1	HGLibA_43956	34	52	0.265656
TGAAGTGATTAAGAATTCCT	UVRAG	HGLibB_54407	23	52	0.809977
TAATTGTTCCCATCCTGACC	DNAJC28	HGLibB_13593	42	50	-0.0868204
AGGTCGCGTTATACATCCAG	PMPCA	HGLibA_45615	9	50	2.01752
CAGGTCCCCTGATTCCTTGC	KAL1	HGLibB_24983	5	49	2.72591
CTGATATTCCCAATCTCCAC	OR10AG1	HGLibA_41771	56	49	-0.522015
CCAAACTCAGAGATCAATTA	ACAP2	HGLibB_00387	112	48	-1.53845
CTCTCTGACTCCATGGCAGC	hsa-mir-6817	HGLibA_29501	25	48	0.581289
ATTCGGTTCAAGGCCACTTC	BRE	HGLibA_04795	12	47	1.55154
ACTTTCCCATCCGTGACTCC	C19orf70	HGLibB_05696	26	47	0.497094
TAATTCCGACTGTCCTCGTG	MC2R	HGLibA_36833	84	47	-1.15741
ACGCCAGTCAAAAGTCTGTA	NBN	HGLibA_39505	78	46	-1.08217
TGCAGACTATGAAGAAATTT	ZCCHC9	HGLibB_55985	51	46	-0.478832
CTTTGTGGACCTAATTATAA	CYB5R2	HGLibB_11993	173	44	-2.28407
TCCTCCGCATAGACAACCTC	LRRC48	HGLibA_35663	58	44	-0.723771
CTGCCAGCGAGAATTGTCCG	LYPD3	HGLibA_36007	60	44	-0.771865
GGAAGGTCACGGAGCTCCTG	STXBP2	HGLibB_48610	22	44	0.63531
GCAGGCCATTCAAGTGCACC	SRF	HGLibB_47903	92	43	-1.41271
GTCTCATAGGGTGGCACCTG	ST3GAL6	HGLibA_55540	124	43	-1.83933
CCAGGCTGGGTGGCCCCACC	OR2A1	HGLibB_34673	50	42	-0.579142
GATGTAATCTTCATTGCCCC	MEIOB	HGLibA_37157	84	41	-1.35005
TCACTTACTGTCTTAGTTGT	NXF2	HGLibA_41417	185	40	-2.51459
AGCTGAAAAAATTACGAGAG	C12orf4	HGLibB_05232	31	39	-0.0110529
CTCACAGATAGAGGAGCACC	CYP3A4	HGLibB_12142	132	39	-2.06634
CAACGTCATCTAGAATATTT	hsa-mir-4777	HGLibA_27268	47	39	-0.596015
GCAGTGTAAACCAGAATACA	SCAF4	HGLibB_43774	8	36	1.70655
ACATACTCTGTTCGTATTTC	EFR3A	HGLibA_15606	78	35	-1.46684
ACCAATACCTTTCTACTCCA	NHS	HGLibB_32871	33	35	-0.250519
GCCGAAGGTGCCCCGCGCTG	SH2D3C	HGLibA_52184	186	35	-2.70995
TTCCAAACAGCTGCTTTATT	PTP4A2	HGLibB_40357	43	34	-0.66313
GTCCCTGACGCTCCTCATCT	PRH1	HGLibA_46749	140	33	-2.38507
GCTCCATAGTCTCCTCGTCC	KIF3C	HGLibB_25907	37	32	-0.536514
ATTTGTATCCTTCCCTCTGT	PPIG	HGLibB_38885	56	32	-1.12148
GAGTAGACGACGAACAGCAC	GJD3	HGLibB_20165	40	31	-0.690533
CTACTCGTCATGTTCATCTC	WFDC9	HGLibA_62564	84	31	-1.74237
ACGAGATCGTGCTGATCGAG	NPTX2	HGLibA_40823	19	26	0.0999784
TTCTGTGTCAATTCATTGAC	ATR	HGLibB_03808	4	25	2.04553
TGGGTGATGTGAGGAGCAAC	hsa-mir-6792	HGLibA_29400	99	25	-2.2764
GTCCTCCGAGACACCCATTG	APMAP	HGLibA_02446	71	24	-1.85905
TATCCTGCCAGAAGTATGAT	NAMPT	HGLibA_39374	81	24	-2.04668
CCCTCATTGAGCCTTTGCCT	QKI	HGLibB_40672	102	24	-2.37563
CCGATGGCTCCGACCCGCTC	ABCC1	HGLibA_00157	41	23	-1.14034
GATGGCAGCTCAGATCCGTG	CCDC84	HGLibB_07883	3	22	2.19058
TGTTCGTAGCAATAATATCT	SSFA2	HGLibA_55416	337	22	-4.2103
CTTTAGCCACATTGTGTGGA	DTNA	HGLibB_14041	23	20	-0.525626
TGACCTAGCTGTTGCTAGAA	CCDC171	HGLibB_07687	42	19	-1.43732
CAGAGCCGCAAGTTTGTCCC	CDCP1	HGLibB_08615	79	19	-2.33298
CGGCGGCTACCTGCGGGCTG	USP10	HGLibA_61482	53	19	-1.76594
AAGCTTACTTGTTCTACAGT	PITPNB	HGLibB_37698	83	18	-2.47737
TCCTCTAGGCCCGGGATGTC	TAOK2	HGLibB_49251	0	18	3.91495
CATAGCTATAGAATTCTCTC	ZNF479	HGLibB_56998	17	18	-0.254978
CCTTCAAAGATGAATCCGCT	DOK7	HGLibB_13763	169	17	-3.57245
GATAGTGACCAACTCTGTGT	VN1R1	HGLibA_61985	9	17	0.515016
CTTCTGATCTTATCCTGTGC	C17orf85	HGLibB_05583	22	16	-0.76908
CCATTTCCGTGAAGAGATCA	SLC4A7	HGLibB_46172	26	15	-1.08787
GACGCTCCTCTTCACCCCGC	SPANXA1	HGLibB_47323	21	15	-0.792413
TGCCAAAGACGCTCACTTTC	C8orf31	HGLibA_06606	111	14	-3.23345
CTTTGACCGCATCGCGCAGA	MOB3A	HGLibA_37881	54	14	-2.20745
CTCTTCGTCCCGCAGTAACG	CHP1	HGLibA_09516	8	13	0.304449
GGTCAGTGCAAAAGTAATTG	hsa-mir-548as	HGLibA_27973	7	13	0.474374
TGAGCAGGAAGTCATAGGCC	RAB40A	HGLibB_40881	128	13	-3.53685
CTGAAACCTGTCCCGCTCAT	SCCPDH	HGLibA_51169	245	13	-4.46814
ACTTCTTGAAGCGGCACAGC	THRA	HGLibA_57677	74	13	-2.75444
CACCAAGTGCTCGTCCAACT	USP17L11	HGLibA_61507	949	13	-6.41741
GGGTCCATCTCCTGCCCATC	GAGE1	HGLibB_19407	852	12	-6.36894
TTTGCCAGTTCGTTAGTCTC	METTL3	HGLibA_37293	73	12	-2.84199
CTGTGTTGCTCCCCTCCCCT	dummyguide	HGLibA_15039	234	11	-4.62454
ACAGGAACCACAGCCCCCTT	KRTAP5-10	HGLibB_26748	71	11	-2.91794
CTCTGAAGAGGGATGTCACT	MECR	HGLibA_37018	73	11	-2.95747
TCTGCTCTTGCAACCCCTAT	TCERG1L	HGLibA_57047	200	11	-4.39907
TAAATGTGAAGTCACATCAG	UACA	HGLibB_53439	27	11	-1.55537
CTTCGGCCAGCGACTCTTCC	BMP2K	HGLibA_04602	51	10	-2.57399
TTCAACCTCACATTTCGTAA	DNAJC13	HGLibA_13573	148	10	-4.09272
CGTGATAGAAGTGCGAGAGA	MARCH8	HGLibB_29308	21	10	-1.33298
GGCGTCGGAGGGCGTTGGCC	PTPRN2	HGLibA_47812	4	10	0.804523
AGAGGTTGTCATACATGCGC	SNX33	HGLibA_54381	9	10	-0.195477
ACAAGCTGTCATCATCTTTG	ZNF740	HGLibB_57595	61	10	-2.82775
GAGAACCTTGGTCCACGTCG	CHID1	HGLibA_09450	35	9	-2.18098
CTCTGCACATAGTACTAATG	COL4A4	HGLibA_10578	89	9	-3.50291
TCACTACCTGACTGCTGTCA	DLC1	HGLibB_13293	79	9	-3.33298
GTACCATTGCCGGCTCCCTA	dummyguide	HGLibA_14178	140	9	-4.1506
TTCCTGCCCGAACTGCAGAA	dummyguide	HGLibA_14686	109	9	-3.79241
ACGTCATGCTGTTCTACCAC	hsa-mir-140	HGLibA_23879	32	9	-2.05545
AACTTGGTGGGGTCTCCGAA	NCS1	HGLibA_39661	159	9	-4.33298
GAATTTGTCGGGCAACTCAC	PCDHA1	HGLibA_43712	535	9	-6.07714
TGCCGGTGTCATCGCCATTT	PCDHGA1	HGLibB_36471	1312	9	-7.3697
ACGTACCCACAGCACTATTA	PRTFDC1	HGLibA_47265	29	9	-1.91794
AGCTTCAAGCTGTGAGTCAT	PSG1	HGLibB_39985	96	9	-3.61097
CCCGTGGTACTGCACCATGT	ADAMTS17	HGLibA_00812	195	8	-4.77777
GGAACTCTTCCGCTTCCAGC	ARHGEF10L	HGLibA_02810	107	8	-3.91794
CTTACATCCTTGATGTCTCC	COL2A1	HGLibB_10549	50	8	-2.83548
GAACTGTGTGAACACCATCA	CRYGN	HGLibB_11270	28	8	-2.02104
CTCATTAATGCCCGAAATGA	CYB561A3	HGLibB_11969	44	8	-2.65491
GGACATAAAGGCCTAATAGT	hsa-mir-3115	HGLibA_24555	28	8	-2.02104
GGAGTTCTGCCAACGCACCT	IGFN1	HGLibA_31141	1479	8	-7.69444
CTGAAAGCCCTTGCAGAGAG	KRTAP23-1	HGLibB_26686	0	8	2.83694
CAACAACCCCCTCGACAACC	LOXHD1	HGLibA_35323	64	8	-3.18542
TGCAAGTATTCCAGACATTA	MOXD1	HGLibA_37988	141	8	-4.3128
GAGAATCTACCAAAGTATGT	MPP5	HGLibB_30717	41	8	-2.55537
TACCTTGTACCGTCTTTCAT	MSTN	HGLibA_38554	57	8	-3.02104
GAGAGTCTGCATCACCCTCG	OR2A4	HGLibB_34689	69	8	-3.29234
TCAGCATCAGCACTGCACTT	PDE11A	HGLibB_36715	223	8	-4.97041
TGCTGCAGAATGACTCGCGT	PRSS36	HGLibA_47219	113	8	-3.99595
GCCGAGCTTCTTGTGATCTT	RUSC2	HGLibA_50759	150	8	-4.40146
TGCCAATGTCTCTCTTCTTC	SEMA5B	HGLibB_44309	64	8	-3.18542
TTCCTTACCTTTCTCTTCCC	SPATA31A2	HGLibA_54760	300	8	-5.39668
GATGTGGCACAGGATCCCTG	SPATA31D4	HGLibA_54789	8	8	-0.332981
TAGACGTTCACCTTGACATA	SYT11	HGLibB_48992	40	8	-2.52061
ACCACACCCGATCTCACAAC	TIMD4	HGLibA_57774	4	8	0.515016
TGCCATGACTCTTTAATTTG	TNP1	HGLibB_51830	115	8	-4.02104
GTACACCACCTTCGTGAAGC	UCK1	HGLibB_53744	21	8	-1.62249
TTCATATTGCTTCCCCAGTT	UNC80	HGLibB_53968	59	8	-3.06995
GCTGTGTTTGTTCTTCCCTT	USP17L11	HGLibA_61505	626	8	-6.45538
TTCCTTTCAGTTCATCCACT	VAMP7_X	HGLibA_61792	179	8	-4.65491
GAGTACCAGCAGCACTCGGA	WDR54	HGLibA_62413	0	8	2.83694
TTCGTTGATGTTCGATCATA	ZNF432	HGLibA_64271	232	8	-5.02724
AAACTGTATGTCATCCACTG	ACOT12	HGLibB_00472	73	7	-3.54243
ACATTTACCCTCCGACAAGT	AKIRIN1	HGLibA_01456	68	7	-3.44151
CACATCTACGAGATTTATAT	ANKRD30A	HGLibA_02059	117	7	-4.21562
CTTGCCCAGTTCATCTATAA	ATAT1	HGLibB_03421	30	7	-2.28718
CGAGGCCACCGAGTCCTCGA	C19orf35	HGLibA_05652	8	7	-0.502906
TCATTGTCTTCCTCACTTGA	C22orf43	HGLibA_06081	38	7	-2.61838
ACTACCCTTGCAGCGGTTAT	CDK9	HGLibB_08792	68	7	-3.44151
CAGCACCTCTCGAGATCGAC	CNPY4	HGLibA_10371	49	7	-2.97684
CGGAGCCGAGATCCTGAACG	COL18A1	HGLibA_10524	13	7	-1.14034
CTGCTGCGTCTAGGTCCCTT	CT47A1	HGLibB_11503	753	7	-6.8914
CGATCTGTCATCAATACCTC	CYP4F8	HGLibA_12195	68	7	-3.44151
TGAAGTGCGCTTCAATGGCA	DLX1	HGLibA_13373	7	7	-0.332981
TTCATCTACACAGCGATGTT	DNAJC27	HGLibB_13589	84	7	-3.74237
CTGGCCGAATCTCACTATGT	dummyguide	HGLibA_14545	95	7	-3.91794
GAAAGTTGTGCAATTGTAAT	GABRG2	HGLibB_19367	59	7	-3.23987
GCTGACAGTGCGCCTCGCAG	GPR35	HGLibA_21029	62	7	-3.31026
GTTCTTTGCAGACGATGTCC	HMGB3	HGLibA_22695	8	7	-0.502906
TTTGCACCAACGTACTGTTT	hsa-mir-548s	HGLibA_28118	194	7	-4.94031
CTTATGCATGCAGTGATTTG	hsa-mir-8062	HGLibA_30139	102	7	-4.01948
TCATCTGGAGTATCGCTTAC	IKZF1	HGLibA_31216	50	7	-3.00541
CAGAAATCATGTTCACGTGA	IKZF5	HGLibA_31230	52	7	-3.0609
TTGTCCCATTCGTTCCTCGT	KLHL21	HGLibB_26119	194	7	-4.94031
ACCCAGAGCCCAAGACCCTC	KLK14	HGLibB_26211	28	7	-2.19096
ACAAGGCGATGCCGTCTCCA	LMAN2	HGLibA_34951	85	7	-3.75925
CATACCTCATGCACGTGGTT	LSMEM2	HGLibB_28520	62	7	-3.31026
TTGATCATCCTGTACATAAT	MAL	HGLibB_28982	33	7	-2.42044
CGTCCATGCAAAATAGTATT	MBOAT2	HGLibA_36808	9	7	-0.654909
GGTTCTGGCCCAGCGCCCGC	MYL3	HGLibA_39048	11	7	-0.917943
CTACCAGCGCTTTCGAGTCT	OLFML1	HGLibA_41643	208	7	-5.04034
TCATCAGCAATACACCCCTC	OR52N5	HGLibA_42490	58	7	-3.21562
CACTGCGGCGCTCATTCTCC	PARP10	HGLibB_36168	48	7	-2.94769
CTGTTGACACCCGCACCGAC	PCDHA1	HGLibA_43711	1032	7	-7.34561
ATGTCTGTACCCGTCATAGA	PGD	HGLibA_44520	30	7	-2.28718
ACCACCTTCTTCCAATGTCA	PRB3	HGLibA_46633	103	7	-4.03342
CCTCTGGACAGCATCTTCCT	R3HDM2	HGLibB_40725	60	7	-3.26372
CAACGAGTGCCACATTTCCT	SOHLH1	HGLibA_54451	120	7	-4.25184
TGTATACTTACCTTAACTTC	SUPT20H	HGLibA_56093	57	7	-3.19096
ACATCCAATAGTCTTCTTCA	SYF2	HGLibB_48887	60	7	-3.26372
TCCTACTTACCTCACCACTT	SYN3	HGLibB_48903	242	7	-5.25779
TGTGTCTAATCATATCGTTT	TAS2R20	HGLibA_56670	229	7	-5.17847
GTCCTCCGAGACGCACCCCG	TBC1D16	HGLibA_56773	95	7	-3.91794
CTGCCTTCCCTTATTCTCTG	TCTA	HGLibB_49796	185	7	-4.87214
TATAGCTCAATCCGTTGTTC	TGFB2	HGLibA_57503	2	7	1.08206
ATGAAGTAGTCTCCCGACTC	TNFSF15	HGLibA_59104	86	7	-3.77592
GATGTTCACCAGATATTCCT	TSPY1	HGLibA_60253	226	7	-5.15953
TAGACTTGCACAGATGATTT	UBAP2L	HGLibA_60844	49	7	-2.97684
CAAAATGCATCCCCCGTCTG	VENTX	HGLibB_54553	41	7	-2.7253
TGCCAATTCAAGACTGCTTA	ZFP64	HGLibA_63517	39	7	-2.65491
AGAGTAGATTATGTCCCCCT	ZNF184	HGLibA_63833	188	7	-4.89522
TTGATCCATTCCCATCCATC	ZNF347	HGLibA_64141	161	7	-4.67283
ACAGTCGACTGTATGCACTT	ZRANB1	HGLibA_65260	27	7	-2.14034
CCTAGATCATCGACAAGTTT	ACOT6	HGLibB_00484	19	6	-1.84755
CAACAATGTGAACAAAGCGC	ACTN4	HGLibB_00642	28	6	-2.38361
CTGCACTCCCCTTTCGAGCG	ACTRT2	HGLibA_00680	82	6	-3.90067
AGACCGACTTAATACAGAGT	AHR	HGLibB_01304	55	6	-3.33298
AGGGCCCGGAGCCGTGTACT	APC2	HGLibA_02393	26	6	-2.28051
CACACTTCGTGAGCCATTTC	ARIH2	HGLibA_02916	160	6	-4.85654
CCAAGTTAAACATCCCGCCC	ASB13	HGLibB_03213	132	6	-4.58091
GTACAGGCCCCGGTTCTTCT	ATAD3B	HGLibA_03413	123	6	-4.47982
TAAGGAGCTTCCATCAGACT	ATP10A	HGLibB_03544	102	6	-4.21213
TGCGCTAAGAACACCTCCAC	ATXN7	HGLibA_03849	12	6	-1.22607
GCCCACCTATAGCCTACATG	BIRC6	HGLibA_04525	75	6	-3.77355
GTCGCTCCCCCTCGCCTTCT	C1QTNF9B-AS1	HGLibA_05965	92	6	-4.06478
GGTGTACTTGGTCGAGCCCT	C8orf42	HGLibA_06621	139	6	-4.65491
GGGAGGAAAAGACTGTCCAA	C8orf44	HGLibB_06617	8	6	-0.695551
ACCTTCTGAAGACACCAGTT	CALN1	HGLibB_07039	123	6	-4.47982
TCGCTTGCTCGCAGCCTTTG	CBX8	HGLibB_07461	261	6	-5.55905
ATGAGCTGATTCTTCTAACC	CCDC39	HGLibA_07772	51	6	-3.22607
GGTGAAGACCTTCCACGAGA	CD81	HGLibA_08456	9	6	-0.847554
ATCTCGTGAAGAGCATAACT	CDKL1	HGLibA_08806	31	6	-2.52563
CACGATGACGTTTCCGCGTG	CEL	HGLibA_08985	152	6	-4.78301
CTAAACTCATTAATGCCCTT	CFTR	HGLibB_09285	35	6	-2.69555
ATGTCATCTACTTGGTGTAC	CHFR	HGLibA_09429	47	6	-3.11059
TGGGCACTCTTCGCATGAGT	CLDN11	HGLibA_09853	90	6	-4.03342
TCTTCTCTCGTTCAAACTTG	CNKSR3	HGLibB_10291	117	6	-4.40827
TGTCAACGATGCCGCCCTTC	COX7A1	HGLibA_10858	194	6	-5.13296
GCTTTCGAAACCAGAAATTC	CTSV	HGLibA_11732	64	6	-3.54799
GCCCGGATCAGCTGTAGCAT	CYB5R1	HGLibB_11989	19	6	-1.84755
GACCTTCCATCGATCCCCAC	CYP2F1	HGLibA_12133	21	6	-1.98506
CTCACTGCCTGTTCTACCAC	DDX56	HGLibB_12736	124	6	-4.49141
GGAGAAGATCCGCAGTGCTG	DLGAP3	HGLibB_13325	0	6	2.47437
AGACACGTCACCGGTCAAAA	dummyguide	HGLibA_14153	41	6	-2.91794
ATTAGCACGGCGACCTTCTA	dummyguide	HGLibA_14231	34	6	-2.65491
CTTACAATCGTCGGTCCAAT	dummyguide	HGLibA_14107	183	6	-5.04919
TCCGGAGGCTCAAACCAAGT	dummyguide	HGLibA_14438	69	6	-3.65491
TCGGCTACAATCTTTGGCAT	dummyguide	HGLibA_14506	253	6	-5.51431
TGGAGTGCACGCGAAAAGAA	dummyguide	HGLibA_15013	36	6	-2.73508
TTTCTAGTTACTACTGGACG	dummyguide	HGLibA_14578	56	6	-3.35852
CACGCTGTTCTTGATGACTT	DYSF	HGLibA_15286	72	6	-3.71545
ACCTACGTGTATACAGTCTT	E2F8	HGLibA_15328	55	6	-3.33298
CCTCTTACCTGGTTTGTCTT	EDN1	HGLibB_15448	113	6	-4.35852
GTGCCACCTTCTGCCTTCGA	EDN2	HGLibB_15449	8	6	-0.695551
GTCATTCAGCTGCACATGTA	EFNA1	HGLibA_15583	95	6	-4.11059
TTTCCATGCTTTCACGGTCT	EIF2AK3	HGLibA_15728	153	6	-4.79241
GACATGGGAATAACTGCTCG	EML4	HGLibA_16064	98	6	-4.15498
CGTGATGCCCAACGCACCTG	ENDOG	HGLibB_16093	64	6	-3.54799
GATCCTTGACGTGCGCCTTG	ERMAP	HGLibA_16499	49	6	-3.16948
AATTAGCTCCCGCACAAGTG	FABP3	HGLibA_16916	54	6	-3.30699
ACGGGCGCCACCGTCACGTC	FADS3	HGLibA_16940	24	6	-2.16948
AGCGCATCAAGTCGTGCCTC	FAM180A	HGLibA_17312	46	6	-3.08021
AAGTGTGCTCAAGAGCGCCG	FAM222A	HGLibA_17521	36	6	-2.73508
TATGTGATGCCCGGACTCTT	FAM83B	HGLibB_17720	128	6	-4.53685
GTTTATTGTGACATGTCCGA	FGL1	HGLibA_18461	49	6	-3.16948
CAAATTTGGTGCTGCAGTTC	FKBP15	HGLibB_18537	5	6	-0.110589
ATTAGCAGCGGGGCCTCCTG	FLYWCH2	HGLibA_18685	31	6	-2.52563
TCCTCACCTGGGGCTCGTGT	FXYD5	HGLibB_19210	11	6	-1.11059
AAGCTATCGCCTTCGCCGAC	GATC	HGLibA_19691	86	6	-3.96857
AAATCGTACTTCTCTGAAGA	GBA	HGLibA_19711	27	6	-2.33298
TCTCGGCTGCGAGACTTCTA	GPC2	HGLibA_20765	76	6	-3.79241
CGCAAGCCGCCCTCGTCCAG	GPR150	HGLibB_20903	85	6	-3.95189
AGTCTCAAGTATGTCCGTCC	GPX2	HGLibA_21172	118	6	-4.42044
ATTCTTGTCGTGCAGTATCA	GTDC1	HGLibA_21515	46	6	-3.08021
TCCTGGAGTGCCATTCGAAT	HS3ST4	HGLibA_23133	77	6	-3.81103
TGGAGGCTAGAAGCAGTATG	hsa-mir-2115	HGLibA_24288	919	6	-7.37112
GGAGTCAGAAGAGTGGAGTC	hsa-mir-378c	HGLibA_25488	44	6	-3.01748
CTTTGTACCCTGAGCCCACA	hsa-mir-4437	HGLibA_26203	135	6	-4.61309
AGCGTACAGTGCCTTTCTCA	hsa-mir-513c	HGLibA_27638	12	6	-1.22607
AACTTTTTATTTTATTAGGT	hsa-mir-548aa-2	HGLibA_27905	291	6	-5.71545
TTTCTTTGGCCACTGATACT	hsa-mir-6079	HGLibA_28627	192	6	-5.11808
CCACGTGCTTCTCTTTCCGC	hsa-mir-6767	HGLibA_29282	128	6	-4.53685
AACCGGCATGGCCAAAGCCG	HSPA1A	HGLibA_30558	1	6	1.47437
GCGTACCCAGTATTGAATTC	IFIT1B	HGLibB_23595	17	6	-1.69555
TTTGCAGAAGCGACAGGCTG	ITIH1	HGLibB_24771	90	6	-4.03342
GTTGAGTAGCACTGCGTCTG	ITPR1	HGLibA_32140	39	6	-2.84755
AGAGGACCGAGCTATTCTCC	KCNMB2	HGLibA_32633	4	6	0.152446
AAAGAGCCTCAATGCATCCT	KIF20B	HGLibB_25860	105	6	-4.25355
TCATCAGTCGTTCTAGATGA	LNPEP	HGLibA_35030	133	6	-4.59172
GCATCAGGACCATACTTCTG	LRBA	HGLibB_28094	18	6	-1.77355
TTACTAACCTTGTTTGTTCT	ME2	HGLibA_37001	235	6	-5.40827
GGCTGAGTCCCAATTTAGAC	MIEF2	HGLibB_30206	18	6	-1.77355
CGGTACTCACCAGGGTGCGT	MMD2	HGLibB_30423	20	6	-1.91794
CTGCCTGTCCTTAGCCAGAG	MOG	HGLibB_30581	16	6	-1.61309
CGTAAGATTCCAAACGACTC	MRPL50	HGLibB_30967	28	6	-2.38361
CCGACTATTATCCTTACGCC	MS4A8	HGLibA_38453	29	6	-2.43252
ACCTGAACCGGAGTCAAATT	MSRB3	HGLibA_38534	29	6	-2.43252
TCACATCTCCCAGCTCGATC	NAA50	HGLibB_31959	10	6	-0.985058
TTGCAGAGAAGCGTTCTACG	NEU3	HGLibA_40003	58	6	-3.40827
TTTCTTCACACCTGTCGTGA	NF1	HGLibA_40047	34	6	-2.65491
TGCCAGGGACTTGCCCATCG	NR1I2	HGLibB_33546	63	6	-3.52563
TCGCGCAGCTCCATCGCATC	NRTN	HGLibA_41017	3196	6	-9.16813
GAACATCAGCAAACCGTCTG	OLFM4	HGLibA_41641	30	6	-2.47982
AACCTGCAGTTCTGAGTCAT	OR5B3	HGLibB_35224	100	6	-4.18384
AGCTGTCACTCCCATCGTCA	OR5B3	HGLibA_42557	66	6	-3.59172
GATCATCTGTTAAGCCCAAT	OR5P2	HGLibB_35300	85	6	-3.95189
GCCCCCTTCCAGCACTACTA	OR8D2	HGLibA_42800	170	6	-4.94348
AGAACACACTCTCCTGCCTC	P2RY8_X	HGLibA_43182	60	6	-3.45636
CCGGGGAACATGCCAGACTC	PDLIM2	HGLibB_36864	22	6	-2.04919
TTATGAACGACAAGCAGTGC	PHC1	HGLibA_44606	51	6	-3.22607
GTTATGATGAGTGGATTTAC	PHF20L1	HGLibB_37318	27	6	-2.33298
CGCCGTGCACACCTATCACG	PRLHR	HGLibA_46889	64	6	-3.54799
GAGCTTCCTCAATTGCTCGC	PROC	HGLibA_46939	6	6	-0.332981
CCTTACCTTGGAGTTCACTT	PTGES3L	HGLibB_40284	182	6	-5.04133
CCGGCAGCTCCCGGGGCGTC	PTPRN2	HGLibB_40474	54	6	-3.30699
ATCTCAAGATGAGTTATTCT	RBMY1A1	HGLibB_41561	653	6	-6.87877
ACCCAGAAATCTGTGAGCTT	RGPD5	HGLibB_41986	55	6	-3.33298
GCAAAAGAAGTGCGAGCAGC	RICTOR	HGLibA_49530	8	6	-0.695551
CATCACGTGCCACATTTGCT	RNF219	HGLibB_42584	28	6	-2.38361
CTTCAAAGGTCCGATTGACA	RSPH9	HGLibB_43288	24	6	-2.16948
TTACCAGGACTTCCGCAATG	SCGB1D2	HGLibA_51204	48	6	-3.14034
CCCTCCATATTAATGCCACT	SCRN3	HGLibA_51344	57	6	-3.38361
GTCACGATCTATGACAATAA	SLC22A24	HGLibA_52864	80	6	-3.86548
GTTTAGGCTGTTGTGATCCT	SLC51B	HGLibA_53530	57	6	-3.38361
CACGTACAATATTGCCTACT	SLCO1A2	HGLibB_46392	145	6	-4.71545
TCCAGCAGTAAAGCGATTGT	SMAD5	HGLibA_53868	109	6	-4.30699
TGAAGACCCACACGACCGCG	SNRNP35	HGLibA_54237	0	6	2.47437
CCTCCCGCCGGCCATCGAAC	SOHLH1	HGLibA_54450	55	6	-3.33298
TACCATCTCGTTGGCCTCGT	SPANXA1	HGLibA_54666	706	6	-6.99119
GCTCTTCCTCTTCTCCCCAT	SPANXN5	HGLibB_47358	145	6	-4.71545
TACACCCACCTGGAGCTGCG	STAT5A	HGLibA_55681	148	6	-4.74479
GTTTATATTGCGTCTGCCTC	TAF7L	HGLibB_49196	51	6	-3.22607
TACCAATTTCCTTCGCTCCT	TBCEL	HGLibA_56883	102	6	-4.21213
ACGGTGGCCAACCTTCTTTC	TCOF1	HGLibA_57115	21	6	-1.98506
GCGCATCAGTTCGTGGAGTA	TLE4	HGLibA_57903	68	6	-3.63415
CGCAATCTCTGATCACTGTG	TMEM106C	HGLibB_50800	101	6	-4.19805
CTTCCGTTTCCGCTACCCTG	TMEM145	HGLibA_58262	166	6	-4.90933
CTGTATACTGAGTGTAGTTC	TMEM181	HGLibA_58387	150	6	-4.76403
TGAAGTACTTTAGCCACACG	TMEM45B	HGLibA_58699	15	6	-1.52563
AGGTGCTTTCTGCCCGCACA	TMEM52B	HGLibA_58723	39	6	-2.84755
CAGGTAGACGACGGCGGCCG	TMEM88B	HGLibA_58828	3	6	0.474374
TGCGACGTGTAAAGCTCTTT	TRIM52	HGLibB_52477	132	6	-4.58091
CCCCAGGGGGACCGGAGGAT	TRIP6	HGLibA_59937	48	6	-3.14034
TACCATTCCTTGGACGTGAT	UGT1A10	HGLibA_61168	947	6	-7.41437
AGCACTCCGATCATTAATGT	WIPF2	HGLibB_55241	81	6	-3.88318
AGCGGTTCCTGGATAGTTTG	ZBTB16	HGLibB_55759	61	6	-3.47982
TAACATAGTAATGCCCATAA	ZDHHC21	HGLibB_56036	66	6	-3.59172
GCCCTGGGGCACCGCACCAT	ZDHHC9	HGLibB_56065	41	6	-2.91794
TACCAAGCCACAATGCCTGA	ZMYM2	HGLibA_63680	91	6	-4.04919
TCTTACCGTGTTTATGCCAT	ZNF177	HGLibA_63820	319	6	-5.84755
TAAAAGCGTGGGTGAGCATA	ZNF253	HGLibA_63959	53	6	-3.28051
CGATACAAGTTTCTTTGAGC	ZNF568	HGLibA_64554	11	6	-1.11059
AAAACCGTCAGGGACAAGTC	ZNF766	HGLibA_64982	27	6	-2.33298
CACCTCCTTGTGTGGGTCCA	ACPT	HGLibB_00528	24	5	-2.39187
TTTGTAAGATAGCCATCTGT	ACSL5	HGLibB_00563	12	5	-1.44846
GTTCACACCGACGAAGAGCA	ADCY1	HGLibA_00904	31	5	-2.74802
TGTGAATCAATGTTATCGCT	ADRB2	HGLibB_01055	48	5	-3.36273
CATCAAACATGTACTGCCTC	AGXT2L1	HGLibB_01274	2	5	0.667019
CACCACTTACCTAATTGCAT	AKTIP	HGLibA_01517	157	5	-5.0518
TTACCTGATTTGACTGCTGT	AMTN	HGLibB_01836	67	5	-3.83548
AAACAGCTGAAGATCTCGCT	ANKRD37	HGLibA_02091	28	5	-2.606
GATAGTGAATCCACGCTCAG	ARG2	HGLibA_02689	67	5	-3.83548
ACATCACCTACCGGAAGCTT	ARHGAP4	HGLibA_02775	140	5	-4.88757
AGCAAGTCGTACCGCGAGAA	ARX	HGLibA_03178	3	5	0.251982
AATGATGGAGACGCGTAAAC	ASCL4	HGLibA_03274	49	5	-3.39187
GCTCATTAAAGCTACCCACG	ATP7B	HGLibA_03773	199	5	-5.39187
TGAAGCGTTCCTGGCCCTTT	BCL2L1	HGLibA_04302	107	5	-4.50291
GACCCAGTACTTGTTGAAGT	BEST4	HGLibB_04426	47	5	-3.33298
ACCACTGACCGATTTGAGCC	BET1L	HGLibA_04434	67	5	-3.83548
TCTCCGCCAGCCGAAGTTGC	BLOC1S3	HGLibA_04562	43	5	-3.20745
CCTTAGACAAGATGATTGAT	C17orf74	HGLibB_05566	109	5	-4.52938
CTCACCTCTCGTGTCCAGAC	C19orf26	HGLibB_05642	5	5	-0.332981
GCACCTGCAGGACTTCGCGG	C1orf35	HGLibB_05851	29	5	-2.65491
GCACCTCTCCAGCTAAGTGA	C1orf74	HGLibA_05895	55	5	-3.55537
CCAGCAGCAGCGCCATGCGC	C2orf82	HGLibB_06188	2	5	0.667019
CCAGACCATTATTCCTCGAT	C2orf91	HGLibA_06200	239	5	-5.65491
AACAACCGGAATCAGACCTG	C4orf33	HGLibA_06322	18	5	-1.99595
CCCGGCGCCGAAGAAGTTGT	CAMK2N1	HGLibB_07074	50	5	-3.42044
TGCCTCGCGAGTTCCTGCCG	CBFA2T3	HGLibA_07387	94	5	-4.31787
CCGGCCACCCGTTTAGCATG	CBLN1	HGLibA_07407	65	5	-3.79241
GCCCCTTGAGCATGACATCA	CCDC134	HGLibA_07599	97	5	-4.36273
CAAATTCTGTTGATATTCAA	CCDC152	HGLibB_07642	34	5	-2.8773
CTGCTTCGGGGGCCGCACCT	CCDC71L	HGLibB_07849	100	5	-4.40623
GGAAGTGACTGATATGTCGC	CCDC88A	HGLibA_07906	102	5	-4.43452
CGGGTTGTTGAACGTCTACC	CCNG2	HGLibA_08095	63	5	-3.74802
AACTGAGAGTGCCTTCATTA	CD160	HGLibB_08232	73	5	-3.95747
TGCAGTCCATTACAATGTTA	CDC14B	HGLibB_08504	34	5	-2.8773
CAACATAATAATCCATAACC	CDC42BPA	HGLibA_08557	96	5	-4.34793
CCAGCCCTACTATGAACTTC	CFHR3	HGLibA_09270	19	5	-2.06995
ATCTTCAGGACTAATACATC	CFHR5	HGLibA_09275	42	5	-3.17428
TCATGAGCCCATCCCCATTC	CGREF1	HGLibA_09326	283	5	-5.89777
CATCATGAAGAGCTCCCCCG	CHRAC1	HGLibA_09532	46	5	-3.30261
TCACAAGCGCGCACCCGAGC	CHRM3	HGLibA_09552	56	5	-3.58091
GAATGAAGTTCAAGAACATC	CLUL1	HGLibB_10153	107	5	-4.50291
GCATAGTGATAAAGTCAAGT	CMTM6	HGLibA_10225	110	5	-4.54243
GCTAGCCACACACCGCTTCA	CNNM1	HGLibA_10313	82	5	-4.12306
CGACACTCCATAGTACGTGA	CNNM3	HGLibA_10319	105	5	-4.47594
AGCACAGTATCTGTCCGAGA	CNTN6	HGLibA_10415	1	5	1.25198
AGCTGACTGTGATGCCCCAC	CNTNAP3	HGLibA_10425	32	5	-2.79241
CACGCTCACCTTGTAGCCCT	COL6A1	HGLibA_10595	88	5	-4.22375
TACCTTATTCGCTGCTTCCA	COMMD8	HGLibA_10677	51	5	-3.44846
CATCATCTTCATTGTCTAAA	CPA4	HGLibB_10883	171	5	-5.17428
CTATAACATATACCACCCCA	CPO	HGLibA_10979	183	5	-5.27158
TCTTGTAGCCAGTATGCTCA	CTSC	HGLibA_11694	23	5	-2.33298
CCAGAAGGTGATGCTTCCGA	CXXC5	HGLibB_11961	36	5	-2.95747
CACCTACCACCTCCATGACG	CYFIP2	HGLibA_12035	40	5	-3.10557
AGATATGGAACCCATTCACA	CYP3A4	HGLibA_12154	99	5	-4.39187
CAGCTCAGCTCTACCTGCAT	CYP4A22	HGLibB_12162	103	5	-4.44846
CAAGTACTGCGGTTCCTGCG	CYR61	HGLibA_12221	1	5	1.25198
TACAGAGATCATTATGTCCT	DAOA	HGLibB_12300	191	5	-5.33298
CCACCAACAAAAACAGTGTT	DAZ1	HGLibA_12352	385	5	-6.34048
AGTGAGCCTACCTCCATGGG	DCAF5	HGLibB_12433	173	5	-5.19096
TACTGTACCAACCATCACCT	DCDC1	HGLibA_12480	106	5	-4.48949
TAAAAATCCTTAAATCGTCC	DCUN1D1	HGLibA_12564	12	5	-1.44846
GCTTCTCGATCTTCTTACGC	DDX18	HGLibA_12659	40	5	-3.10557
CGAGACCTCTGACCACCCGA	DGKG	HGLibA_13069	50	5	-3.42044
TGCAAAAGTCTTCTATGCTG	DHRS7B	HGLibB_13131	62	5	-3.7253
TTATCATCAGATATCTTTAG	DNAJC9	HGLibA_13643	100	5	-4.40623
GTCACCGTTGCCTGAGAGCG	DNER	HGLibA_13673	14	5	-1.65491
AATCTTACTCGTCCTCCTTG	dummyguide	HGLibA_14767	34	5	-2.8773
ACCCGATAATAGCTACTGGT	dummyguide	HGLibA_14234	314	5	-6.04723
ATAGCTAAAGTTGATGTGTA	dummyguide	HGLibA_14921	102	5	-4.43452
CACCCGGAACCACTACTGAG	dummyguide	HGLibA_14518	62	5	-3.7253
CCCTGTGAAGGAGGCGTAAG	dummyguide	HGLibA_14870	34	5	-2.8773
CTGCCCCAGGCGTAATCCTC	dummyguide	HGLibA_14592	144	5	-4.92793
GACTGAAATCCAAGGACTGT	dummyguide	HGLibA_15090	149	5	-4.97684
GTTATTGACCCGTCGGGAGT	dummyguide	HGLibA_14310	112	5	-4.5682
TAGATCGAGTTTATTTTCCT	dummyguide	HGLibA_14960	125	5	-4.7253
AAGTACACACTTTGGAAGCC	ELAC2	HGLibB_15850	43	5	-3.20745
GCTGAATCATCTTCATTACT	ELTD1	HGLibA_15997	213	5	-5.48949
GTGTGAACACCTCAATCTCT	EPB41L2	HGLibA_16244	140	5	-4.88757
CCTACAGCAAAGCGCCCCCC	EPS8L1	HGLibB_16355	66	5	-3.81411
ACCGGGAGAACTACGTATCC	EVX1	HGLibA_16708	108	5	-4.5162
GAAAGAACATGCTGGTTCTT	FAM104B	HGLibB_16968	29	5	-2.65491
AAATCTTTCATGAACAGCTT	FAM160B1	HGLibB_17189	13	5	-1.55537
CGCCCGCTGTGCGTGTAGAA	FAM19A5	HGLibA_17408	24	5	-2.39187
GTAAAGCTTCTTAAGATATC	FANCD2	HGLibA_17838	79	5	-4.06995
ACTTCTAATCTGTTTCACAA	FARP1	HGLibB_17850	57	5	-3.606
CACCGACAGCTTCGCACGCC	FIBCD1	HGLibA_18497	27	5	-2.55537
AGCCGCAGCACGTCACCGTG	FN3K	HGLibA_18728	103	5	-4.44846
CCTCAACACAGAGCACGCCC	FOXP4	HGLibA_18940	3	5	0.251982
ATGCAAAACCAGTGCACCCT	GAS2	HGLibA_19645	60	5	-3.67876
TCTTCTACTCCATCAGGCCT	GBP6	HGLibB_19718	157	5	-5.0518
CCTGCTGGTCATCTCTCTAC	GDPD2	HGLibB_19868	21	5	-2.20745
GCCATCGTCTTATCCGCCCC	GIMAP6	HGLibA_20084	168	5	-5.1489
TACCAATGAGATTGTTCGTT	GJA9	HGLibB_20129	99	5	-4.39187
CCGTACGCCTGTCAGATCCC	GLIS1	HGLibA_20270	3	5	0.251982
TTGTTGAATCTTAGTCCACT	GLS	HGLibA_20326	91	5	-4.27158
GTCTACCTCGCACACCACCA	GMFG	HGLibA_20406	54	5	-3.52938
TAATCACATACCGCACAGCT	GNAT2	HGLibA_20474	18	5	-1.99595
GTGAAAGCCATGACTACCCT	GNAT3	HGLibB_20453	123	5	-4.70221
TCCCACAGTTAAAAGCATAT	GOLGA6L10	HGLibA_20621	141	5	-4.89777
AGCCAGAGTAGACGTCCCAC	GPR152	HGLibB_20908	15	5	-1.74802
TCTGTGCCTGAATCTACTAT	GPRASP2	HGLibB_21094	12	5	-1.44846
CCCATCCTACTATGACAACC	GRINA	HGLibA_21317	181	5	-5.25581
GTATTTCCGTTTCGCCCGAG	GTF2IRD2B	HGLibA_21575	158	5	-5.0609
CGCCATGGGTCATTTCACAG	HBG1	HGLibA_21926	142	5	-4.90789
AGGCTCGCCTCGACTCCAAA	HERC2	HGLibA_22157	25	5	-2.44846
GAGATCCAAGAATGCTCTCT	HHLA3	HGLibB_22244	72	5	-3.93784
CTTCCTCCTACACATCATAG	HLA-C	HGLibB_22573	38	5	-3.03342
GATGTTACCTTCTGAATAAT	HLA-DMB	HGLibB_22579	29	5	-2.65491
TTGTGTCCACCTCCCTCATT	HLA-DQB2	HGLibB_22601	105	5	-4.47594
CCGCTTCACATAGCGCTGCA	HMOX1	HGLibA_22747	35	5	-2.91794
GCAGAACCCACGCCTCTTAT	HNRNPD	HGLibA_22813	94	5	-4.31787
CACCTCAAAGAAGTTCTCCT	HNRNPL	HGLibB_22806	36	5	-2.95747
GCAGGCAAACTCGCCGAGTA	HOXD1	HGLibA_22982	31	5	-2.74802
ATAGTTTAGAATTACATCAA	hsa-let-7a-2	HGLibA_23157	70	5	-3.89777
TGTACAGTTATCTCCTGTAC	hsa-let-7g	HGLibA_23187	72	5	-3.93784
TCAAGGAGCTTCAGTCTAGT	hsa-mir-151a	HGLibA_23949	81	5	-4.10557
CTTTAAGGCCTCAAAAATGT	hsa-mir-15b	HGLibA_23998	13	5	-1.55537
GCCAGCTGTGAGTGTTTCTT	hsa-mir-34a	HGLibA_25089	241	5	-5.66688
CACCTAGAGGACAGGTAACA	hsa-mir-3605	HGLibA_25109	65	5	-3.79241
ATGTTGTTGTGTCCCATTAT	hsa-mir-3657	HGLibA_25229	44	5	-3.23987
ATGTATGTCTGTTACACATA	hsa-mir-3688-1	HGLibA_25360	187	5	-5.30261
TAGGGTAACTGAGCTGCTGC	hsa-mir-4274	HGLibA_25853	18	5	-1.99595
TTTTTCAAAGCAGTGGGAGC	hsa-mir-4300	HGLibA_25964	102	5	-4.43452
GCTGAGTTTACTTAAGGTAT	hsa-mir-4302	HGLibA_25972	82	5	-4.12306
CAGGTGGGCTTCCCGGAGGG	hsa-mir-4417	HGLibA_26105	20	5	-2.14034
TCCAGACTGTGGCTGACCAG	hsa-mir-4494	HGLibA_26450	106	5	-4.48949
ATCTAAAATTAGGCTAGAGC	hsa-mir-4771-1	HGLibA_27234	39	5	-3.06995
TCTGGAAGGGCCCGCCTTTT	hsa-mir-5189	HGLibA_27700	141	5	-4.89777
GCTGGCTGGTGCAGTGCCTG	hsa-mir-550a-1	HGLibA_28152	130	5	-4.78144
CCCGGGCAGTGTGATCATCC	hsa-mir-5587	HGLibA_28244	262	5	-5.78694
CACATGAGGTACACCCACTG	hsa-mir-5692a-1	HGLibA_28343	77	5	-4.03342
TCCTCACAACAATTTTATTG	hsa-mir-633	HGLibA_28825	151	5	-4.99595
GTCCCTCTCCAAATGTGTCT	hsa-mir-642a	HGLibA_28862	202	5	-5.41335
GAACAATGGTCCCCCCAGGG	hsa-mir-6503	HGLibA_28918	23	5	-2.33298
AGTTCTGCTGTTCTGACTCT	hsa-mir-6874	HGLibA_29736	49	5	-3.39187
GCTTTGCTTCCTGCTCCCCT	hsa-mir-6885	HGLibA_29779	163	5	-5.10557
ATTGTTGAACATCAGACTCA	hsa-mir-7849	HGLibA_30038	141	5	-4.89777
CCCCTAATCTACCTCCTCAA	HSPA1A	HGLibB_23242	15	5	-1.74802
GTTCAATGTAGAATTTGTCT	IFNA16	HGLibB_23637	26	5	-2.50291
AGACCCACAGCCTGCGTAAT	IFNA7	HGLibA_30976	45	5	-3.27158
ATCTGCTTATGAGCGTCATC	IKZF5	HGLibA_31229	136	5	-4.84605
GGTCACTGCGGTAAGGTCAT	IL10RA	HGLibA_31235	32	5	-2.79241
ATTCTGAACACCCCCTCGTA	IL34	HGLibA_31431	6	5	-0.555373
TCCGTGCTGCTCGCAAGTTG	IL7	HGLibA_31477	45	5	-3.27158
ATGGGGTCGATGATCCACGT	IMPA2	HGLibB_24214	58	5	-3.63066
ATGCATCATCGCCGTGCTGC	IP6K3	HGLibA_31740	71	5	-3.91794
GTCTGTGTCTCAACCAGAAC	IQCF1	HGLibB_24470	24	5	-2.39187
CAAAAACACAGATATCGCCA	ISCU	HGLibA_31940	3	5	0.251982
CACCAGCCAGCCCGATATCG	ITGA8	HGLibA_32032	125	5	-4.7253
ATGTTTGATCTACGAGCACG	KCMF1	HGLibA_32407	56	5	-3.58091
TGCCGGGTTCGCAAAACAAT	KIAA1199	HGLibA_32997	4	5	-0.0699466
AGATCCCTCCACATGTACTG	KIAA1244	HGLibB_25693	154	5	-5.02414
ATACTGCCAGTCTCAATTCT	KRIT1	HGLibA_33697	60	5	-3.67876
TGGTCCTCACCGTCTCATTG	KRT7	HGLibA_33810	95	5	-4.33298
ACCATGACCGGCTCCTGCTG	KRTAP2-1	HGLibA_33974	211	5	-5.47594
CATAGCTGCAACCATAGTCC	KRTAP22-2	HGLibB_26683	127	5	-4.74802
TCTACAGGCAGGGGCTTCTT	KSR1	HGLibB_26825	15	5	-1.74802
AACGTAGATGAGTGTCTTTC	L3MBTL3	HGLibB_26864	61	5	-3.70221
CTCGACCTCTAAAGGAACCT	LARP1B	HGLibA_34318	76	5	-4.01481
GCACCTCCGGAAGGTACCGA	LHFP	HGLibA_34714	17	5	-1.91794
AACCTCTAGTGACAAAGTAC	LHFPL2	HGLibB_27394	285	5	-5.90789
CTCTCTTCCAGGGCTGAGTG	LILRB5	HGLibB_27483	71	5	-3.91794
GAGAAGATCGTGAACAGTAA	LIMS1	HGLibA_34834	5	5	-0.332981
TCATAGGACTGCTCTACATT	LOC100287399	HGLibA_35109	528	5	-6.79514
ACTGGATCGACCCCCTGATG	LOC402160	HGLibB_27899	40	5	-3.10557
TGGCTGCAATCGCCCAGTGT	LPXN	HGLibA_35415	35	5	-2.91794
GCTCACCGTCGATGACTTTC	LRRC61	HGLibB_28368	59	5	-3.65491
GAAGCAGTTGTCTCCGTTGT	LYNX1	HGLibB_28670	39	5	-3.06995
TGGCCTTGCAGAATGAGCCC	MAGED4B	HGLibA_36264	62	5	-3.7253
GCCAACATCGTGGCCTACCA	MAP4K1	HGLibA_36498	0	5	2.25198
AGCAGGCGCTTCCCCCGCGA	MARCKSL1	HGLibA_36645	100	5	-4.40623
CCCCCGAAGTCCGTCTCAGC	MED25	HGLibA_37074	57	5	-3.606
TTACAACTCACCTACAAATA	MOCS2	HGLibB_30574	42	5	-3.17428
TGAGAGGTCCCCTCACATAC	MSANTD3	HGLibA_38464	18	5	-1.99595
TCATACATACCAGAGTAGCA	MSANTD3-TMEFF1	HGLibA_38466	202	5	-5.41335
CGACTGTTTATCAGTTGTAT	MTERFD3	HGLibA_38635	116	5	-4.61838
GCGCGGAAAGCAGAGCGGAC	MTMR11	HGLibA_38703	37	5	-2.99595
CTGTGCCCGCATCGCAGTCC	MXD3	HGLibA_38901	59	5	-3.65491
ACCCAAGTTCGACAAAATCG	MYH7	HGLibA_39021	73	5	-3.95747
CATTCACATTCTTCTTCCGT	NAP1L1	HGLibB_32068	53	5	-3.50291
GGACAGAGAAATAATGCGCA	NELL2	HGLibA_39975	35	5	-2.91794
GAGAAGCCGCTCCCGTTCAT	NFE2	HGLibA_40076	168	5	-5.1489
ATGCCTAATTTGTATTGCTT	NFXL1	HGLibB_32808	108	5	-4.5162
CTGACACAAAAAGTTCAAGC	NGDN	HGLibA_40155	2	5	0.667019
GGTGGCGTCATCACCTACAT	NR1D1	HGLibA_40862	41	5	-3.14034
AGGTATTGACAGTGCATACC	NRBP1	HGLibA_40942	39	5	-3.06995
CTTCCTCCTCATCTTCATCT	NSFL1C	HGLibB_33711	257	5	-5.75925
CTCCTTGAGAGTGATCTTTA	NSUN7	HGLibA_41085	21	5	-2.20745
GGAGGGGCGCTATCCGAAGT	NXPH4	HGLibA_41458	86	5	-4.19096
GTCGGCCTCATTCCAATCTA	OMP	HGLibB_34343	30	5	-2.70221
CCCTCTGCGCAAAGATCGCC	ONECUT2	HGLibB_34351	65	5	-3.79241
GGACGTCGTGGATGGAGTTG	OR10G9	HGLibA_41791	63	5	-3.74802
CAGGTTTCCAATCAATGTGA	OR1A1	HGLibB_34597	46	5	-3.30261
TTCTTCCCACCATCAAGAAT	OR2L3	HGLibA_42113	65	5	-3.79241
TTCCTAAGACTATAGATTAA	OR2T29	HGLibB_34824	167	5	-5.14034
CAGTCACTCCCTGTTCCAAC	OR4F16	HGLibA_42281	62	5	-3.7253
CCGCAATATAAGAAGTATAG	OR52E2	HGLibA_42444	21	5	-2.20745
ATTACGAAGCGTATAGATGA	OR6F1	HGLibB_35369	36	5	-2.95747
AGTGTCACAACGACGTCAAG	OVOL1	HGLibB_35754	114	5	-4.59351
CTCCGTTACGACCAAGGTCA	P2RX4	HGLibB_35808	88	5	-4.22375
TAGGTGCTACCATCCCCATT	P2RX4	HGLibB_35810	92	5	-4.28718
TGATGGTGCGCATGGTCACG	PANK4	HGLibB_36059	6	5	-0.555373
GGTACCTCGAAGGTTGTCAC	PCDH11Y	HGLibA_43683	1	5	1.25198
ATGGGATTGAGCGCCCGCTA	PCDHGA1	HGLibA_43804	700	5	-7.20129
GTAGACATTCTGGCGGTAGT	PCDHGA1	HGLibA_43806	980	5	-7.68613
GCACCACGTTTCGTTGCAAA	PCDHGB1	HGLibA_43839	58	5	-3.63066
GGTTCAGAGCAAACCGCAGA	PDLIM7	HGLibA_44211	122	5	-4.69053
GTTAGCTCGCTTTGAGCCAG	PEX2	HGLibA_44395	35	5	-2.91794
CCGCTCAGGTTGAAGACGTT	PITPNM1	HGLibA_45037	90	5	-4.25581
ACTGGACGTCACAGAGCAGC	PLCXD1_X	HGLibB_37972	13	5	-1.55537
GTGGATGTCCTGGCCAGTGT	PLD4	HGLibB_37998	22	5	-2.27158
ACAATATTCCCCCACAGAGA	PLEKHA8	HGLibB_38035	10	5	-1.20745
GAAGGCTTGCTTCCTTAAAC	PLS1	HGLibA_45513	35	5	-2.91794
AATAACTTCTCAGATTCCGT	POC1B	HGLibB_38396	69	5	-3.8773
CTCACACAGGTTTAACAAGC	PODN	HGLibB_38404	25	5	-2.44846
TCCTCCCTCTCCATGAACTC	POP4	HGLibA_45979	1	5	1.25198
CGGCATGCTGAGCGCGCCAC	POU3F3	HGLibB_38721	17	5	-1.91794
CTCCTATCTAGGCCATTCTT	PPP1R14D	HGLibA_46333	151	5	-4.99595
ATAGTCGCTGTTGACAGATA	PPP2R2B	HGLibA_46437	46	5	-3.30261
TACCTGCAGGTGACGGACTT	PRKACG	HGLibA_46798	58	5	-3.63066
CCGGGGACGCCAGCGGCACG	PTPLB	HGLibA_47713	43	5	-3.20745
TACTTACGGAGACGTTCTTC	PTTG1IP	HGLibB_40515	46	5	-3.30261
TTTGCTCAAGGATCACTCTT	QPCT	HGLibB_40677	46	5	-3.30261
GCTGACGAATGCAGATGTAA	RAB3C	HGLibA_48201	2	5	0.667019
CGGAGGCTCGCCGACGACCT	RAB3D	HGLibA_48205	87	5	-4.20745
TCGACTGAATATTCTTCGAA	RARS	HGLibA_48577	22	5	-2.27158
TACCTTCTCTGCTAGTCTCT	RARS2	HGLibA_48581	67	5	-3.83548
AGTACCATTTGACGTTCATG	RERE	HGLibA_49144	56	5	-3.58091
GCCAGAAATACCTTGTAACT	RGSL1	HGLibA_49405	130	5	-4.78144
TCCGTGTTCAAGTACGTCTC	RHBDD2	HGLibB_42076	104	5	-4.46226
AGACGGCGTGGACGTTGTCA	RHOD	HGLibA_49471	57	5	-3.606
GATCAAAAACACATCCGTGT	RHOJ	HGLibB_42145	28	5	-2.606
CGGACCGAGAAGTCCCCGCT	RMI2	HGLibA_49663	27	5	-2.55537
CTCCATCGTAAATACTTGCC	RNF14	HGLibA_49809	13	5	-1.55537
CAGCAATGCATCCAACAGCT	RNF215	HGLibB_42577	87	5	-4.20745
TCCAAGAGCCCTCCCCCCAA	RPRD1B	HGLibB_42994	25	5	-2.44846
CTGTGACTGAAAAGACCAAC	RRAS2	HGLibB_43187	42	5	-3.17428
CCGCTGAGTTGTTAACAGCA	RRP1B	HGLibB_43221	9	5	-1.06995
GCTCTTTACCAGCTGCTTTC	RSL24D1	HGLibB_43267	61	5	-3.70221
CTTCTCATATTAACGTCTAT	RTN4IP1	HGLibB_43356	44	5	-3.23987
CATTGTCAAGTGCCGCTCGA	S1PR3	HGLibA_50888	25	5	-2.44846
ATGGTCTGGGGGGCCAACCG	SAP25	HGLibA_51006	79	5	-4.06995
TACTTTCTGATACAGAGCTG	SDHC	HGLibA_51434	87	5	-4.20745
ACAATATTTATCACACATAT	SEL1L2	HGLibB_44227	105	5	-4.47594
TCAAGCCGCTCTCGTCATGC	SEPT2	HGLibA_51725	6	5	-0.555373
AAAACACCGTCACCAACGAC	SERPIND1	HGLibA_51862	59	5	-3.65491
GAGCTCCTCGATCTCGTCCA	SERTAD2	HGLibA_51896	75	5	-3.99595
GCTACGCACCGTCAAGAAGG	SGSM1	HGLibA_52146	38	5	-3.03342
CCCTGAGTCTGATAATGCGC	SHF	HGLibA_52312	71	5	-3.91794
TCCTGCATGATCAACATCTT	SLC12A8	HGLibB_45326	109	5	-4.52938
GGTTGTTGACGAACACCACT	SLC14A1	HGLibA_52686	59	5	-3.65491
CATGGCGTTCTCGAAGCTCT	SLC22A11	HGLibA_52829	44	5	-3.23987
TCAGCTGGTTCTCAATTTGT	SLC35A3	HGLibA_53242	58	5	-3.63066
AGGCTCTGAAGCTACCGCCT	SLC39A1	HGLibB_46035	30	5	-2.70221
TAATTTCTTACCCATTCCCC	SLC4A1AP	HGLibB_46157	124	5	-4.7138
TATGATTGTCCGTGCCATCC	SMCO3	HGLibA_53956	38	5	-3.03342
CAACCCTCTTAGAAGTATGA	SMIM18	HGLibA_54027	31	5	-2.74802
AGGATTTGGATTAAGCATAA	SNTG1	HGLibA_54295	42	5	-3.17428
AATCTACTACAAGTGTGCTG	SOAT1	HGLibA_54403	32	5	-2.79241
GCGTGACTGAGAGTTCACTA	SORCS3	HGLibA_54477	117	5	-4.63066
CACAGGCCACGGGGTCGCCC	SPACA4	HGLibB_47275	41	5	-3.14034
TCGAGGACTAAGTCCCTGTT	SPANXN5	HGLibA_54701	149	5	-4.97684
ACGGCAAGTGTGATTCCATC	SQRDL	HGLibA_55205	133	5	-4.81411
TTGGCGACTTCAATTTGCCA	SSB	HGLibA_55398	2	5	0.667019
TAAGAAGATCATTGTACATC	SSU72	HGLibB_48133	40	5	-3.10557
TCCTCTCATGTTGTAGTTAT	STAU1	HGLibB_48347	172	5	-5.18265
GACTGGCCTTGAATAAAAGG	STK24	HGLibA_55760	13	5	-1.55537
CTACGACATGCTGGGGATCA	SUCNR1	HGLibA_55994	15	5	-1.74802
GACATGCGTACCAGGGGGTT	SUGP1	HGLibA_56004	2	5	0.667019
GGGGAGATGTCACCGCCGTA	SYNPO	HGLibA_56305	76	5	-4.01481
TCTCCCAACACACATGATTC	TAS2R3	HGLibB_49326	105	5	-4.47594
TCATTTCCGTGCCCACTTCG	TBX5	HGLibA_56961	31	5	-2.74802
CAGCTTACCTCCAATTCTCT	TEX12	HGLibA_57343	138	5	-4.86696
GCGTCAGCATCGACGAGCGC	TEX22	HGLibA_57363	53	5	-3.50291
ATGTTCGACACCCTGGCCGA	THBS1	HGLibA_57611	50	5	-3.42044
CCCTAATGAACTCCGTTAAC	TICAM2	HGLibA_57735	36	5	-2.95747
CGTCAGGGCATTGTTACTTC	TIGD7	HGLibA_57768	35	5	-2.91794
CAGCCTCGTAGTCTGCGATG	TIMM10B	HGLibB_50436	13	5	-1.55537
CAGGACTTCTCTATCGTGGT	TIMM9	HGLibA_57816	7	5	-0.748018
GATGGTAGCGCTGCCCCCGT	TMCC3	HGLibB_50718	73	5	-3.95747
GAGCAACGATTATCCCTTCT	TMCO2	HGLibB_50724	113	5	-4.58091
CGCAGCTGTATGACAAGCAG	TMED9	HGLibB_50768	25	5	-2.44846
GCTCCAATGTAATTTAGCAG	TMEM144	HGLibB_50909	150	5	-4.98642
TGCAGTATGCTGTATAGTAA	TMEM167A	HGLibA_58328	75	5	-3.99595
GACGCCACCGTGCGAGCTGA	TMEM187	HGLibA_58416	66	5	-3.81411
CGCCCGACACCACATTCCGC	TMEM259	HGLibA_58632	11	5	-1.33298
TCTTATTCTACGAGTCTGAT	TMEM70	HGLibA_58789	68	5	-3.85654
ATATACCCCTCAGGGGTTAT	TNFRSF1A	HGLibA_59059	50	5	-3.42044
ACGGACGGCACACCGTGTTC	TNFRSF4	HGLibA_59072	93	5	-4.30261
CTGCCCGCCGCTGCATATCC	TNNI2	HGLibA_59163	111	5	-4.55537
CCCTTACCTGTTGCTATGCT	TOP1	HGLibA_59276	33	5	-2.83548
TCATCTAAGTTACCATAAAT	TRAT1	HGLibA_59630	80	5	-4.08787
TTGCATATGCTGTCCCGAAG	TRH	HGLibB_52315	48	5	-3.36273
TACCTCGAGCGCCACGTACC	TST	HGLibA_60312	40	5	-3.10557
AACCAGCATCCATAGACATG	TSTD2	HGLibA_60322	18	5	-1.99595
GTACTTCCACCATGTGCAGC	TTC21A	HGLibA_60358	56	5	-3.58091
CTCTGCCTTGAACGCCACGG	TTC9B	HGLibB_53096	33	5	-2.83548
TTCCTGACAAATGTCCTCCA	TTPA	HGLibB_53158	52	5	-3.47594
CCGTTACTCTGTGGGGTCGG	TUBAL3	HGLibB_53201	62	5	-3.7253
TGATGCTATATTTCCGCATA	TYK2	HGLibA_60745	170	5	-5.16587
GGCTTCTCTGAAGTCCGTCA	U2AF1	HGLibA_60781	8	5	-0.917943
CAGGGCTGATGCAATTACGT	UGT2B7	HGLibA_61218	43	5	-3.20745
CATCCTTCTTATCTCGTTCC	UNC13B	HGLibB_53931	18	5	-1.99595
GATGATTGCGAGTTCCGTTA	URGCP	HGLibA_61427	82	5	-4.12306
TGAGCGTTTAGTTTCTGCAG	USP28	HGLibB_54255	21	5	-2.20745
GGAGCCACCATCTAGCGCCC	USP35	HGLibB_54277	2	5	0.667019
AAACTACCAGACCCCTGAGA	USP37	HGLibB_54284	17	5	-1.91794
CCCACGCTCACCGACGAAAA	UTP3	HGLibB_54385	19	5	-2.06995
CTTCCTCTTTCCTGCCTCCT	VCX3B	HGLibA_61878	133	5	-4.81411
ATCTACGTATACAGCTTTCC	WDR96	HGLibA_62514	102	5	-4.43452
GCCGGTCTCGTCAGTAACAT	WIBG	HGLibA_62585	81	5	-4.10557
TGCAGTTCCACCTTCGATGT	WNT5A	HGLibB_55306	0	5	2.25198
AGTGGATACAGCTGTACGTT	YPEL1	HGLibB_55639	54	5	-3.52938
TGTGGAGTATCTCCGAGAGC	ZBTB37	HGLibA_63156	29	5	-2.65491
TGCTGCCTATCAAAACTACA	ZCWPW2	HGLibB_55992	6	5	-0.555373
TACTCTCTAAACTTTCGCCC	ZFP69B	HGLibA_63522	52	5	-3.47594
CGAGCGCCCGAACACCTCGC	ZIC2	HGLibA_63611	119	5	-4.65491
GCACCGCCCATCCGTCCGCT	ZMIZ2	HGLibA_63671	121	5	-4.67876
TGAAATCAGATCTCACGCGC	ZNF101	HGLibA_63722	42	5	-3.17428
AGCAACCGTTTGCAACATCT	ZNF174	HGLibB_56457	255	5	-5.74802
TCTCCACGTCTGAAGGACAT	ZNF286B	HGLibA_64041	114	5	-4.59351
ATATGAACATGCGATTGCAG	ZNF396	HGLibA_64203	103	5	-4.44846
CCACAGTACACAATTGAATT	ZNF404	HGLibB_56858	47	5	-3.33298
AACCTCGTTCAACATCAGCG	ZNF417	HGLibA_64236	41	5	-3.14034
CTGTACGAGTGCAACATATG	ZNF683	HGLibA_64822	80	5	-4.08787
TCCGCTGGTGCACTACGAGC	ZSCAN2	HGLibA_65282	73	5	-3.95747
TCACACCTTCTTCGAGATGC	AARS	HGLibA_00069	8	4	-1.18098
GCTAATCTCTTAGTCCGAGA	ABHD13	HGLibA_00245	26	4	-2.76594
TCGCCACGCATGTTCACCTA	ABHD2	HGLibA_00272	71	4	-4.18098
CCCCCTAGTCCCCCTATGTC	ABI2	HGLibB_00293	69	4	-4.14034
GCCCCAACTACGTCCAGCGC	ABP1	HGLibB_00319	52	4	-3.73897
TGCCTTGCAGTCCAGTCAAT	ACAT2	HGLibA_00396	47	4	-3.59602
GTTCGACCACTACAGCAAGC	ACHE	HGLibB_00438	15	4	-2.01105
CAACAGCAGCGACTGCATCG	ACKR3	HGLibB_00447	46	4	-3.56564
AATATGTACCTGCAACAGAG	ADAM28	HGLibA_00765	36	4	-3.22051
TAATATTCACAACGTTTCCT	ADAMTS6	HGLibB_00834	25	4	-2.71149
TTCGATATAACCGTCCTCCC	ADAMTSL4	HGLibA_00856	107	4	-4.76594
GACACTCCACGGCCAAGAGA	ADIG	HGLibB_00971	9	4	-1.33298
AGACTGAAACTGCCCCGGCT	AHNAK	HGLibB_01298	43	4	-3.47048
AGTTGTCACTACAGATGCTT	AHR	HGLibB_01306	104	4	-4.7253
TGCACGAGGTGGCCGAGTTC	AIPL1	HGLibA_01364	14	4	-1.91794
AATCTTTATCTTCTACATTC	AKAP4	HGLibB_01430	9	4	-1.33298
ACCATTGACCAGCTACGCCT	AKNA	HGLibA_01462	150	4	-5.24946
CTCCTCTGGGGTATACTTGA	ALDOC	HGLibB_01596	13	4	-1.81841
AGCTTTGTCAAGATGTTCCC	ALKBH3	HGLibA_01652	43	4	-3.47048
CTGGTGGTCTTATCATGCTC	AMELY	HGLibA_01769	92	4	-4.55021
TTCTTTCAGGTGGGTGTACA	AMMECR1	HGLibB_01801	179	4	-5.50291
GTAGTTAACATTGTAGAAGA	ANGPTL5	HGLibB_01919	0	4	1.98895
AGCTATGCCAACGTTCAAGA	ANKRD22	HGLibA_02038	52	4	-3.73897
ATTAAAGCCATCTTGAACGT	ANKRD22	HGLibA_02039	58	4	-3.8937
TTGCACGCCGCAGCTTACCT	ANKRD28	HGLibA_02054	204	4	-5.69053
AGCCCATTTCTTCTTGTCGT	AP2M1	HGLibB_02313	68	4	-4.11958
AACGCCAGCCCTCGCACCAT	AP4B1	HGLibA_02340	39	4	-3.33298
CATCAGAATGATGCAAGCGC	APBA2	HGLibA_02371	20	4	-2.40337
TCCCACCTGTATAGTTCTGT	AQP10	HGLibB_02580	110	4	-4.80547
ACTTTCTGCTTCTTATCTGT	ARHGEF12	HGLibB_02813	58	4	-3.8937
CCCAACTCACATGTCCTCGT	ARID3A	HGLibB_02889	29	4	-2.91794
TTTACAGTGTTTGACATGTC	ARL6	HGLibA_02985	0	4	1.98895
TAGCTGCTCTTACTGTAGCA	ARL6IP6	HGLibA_02994	76	4	-4.27784
TTGCGATTCAAACTGCTCCA	ARMC6	HGLibB_03024	85	4	-4.43732
CACCACTGGACTGATCTACG	ARMCX4	HGLibA_03048	42	4	-3.43732
ACAGACAAAGATGACCCTCA	ARNTL	HGLibB_03067	60	4	-3.94179
GCATCATGTGCATGAGCACG	ASB4	HGLibA_03239	16	4	-2.09852
ATCACGGGGCCGACGTTAAT	ASB6	HGLibA_03245	60	4	-3.94179
GATCACCTTCGAGTGCATCG	ASF1A	HGLibA_03280	206	4	-5.70454
GTCCAGCGACTACCTGACCA	ASMT_X	HGLibB_03317	24	4	-2.65491
AAACACCAAGCTATATTACT	ASPM	HGLibB_03358	79	4	-4.33298
AGGTTCTGGAGGACACGTGC	ASPSCR1	HGLibB_03364	31	4	-3.01105
CTGGTTCTGAGCCTATGTAT	ATG2B	HGLibA_03482	77	4	-4.29646
GGAGTACCGCATCCGCACGC	ATHL1	HGLibA_03508	74	4	-4.23987
CGACCATACCCCCAAGTACC	ATP1B2	HGLibA_03597	43	4	-3.47048
GATGAACCAGCTCTTGAGCA	ATP6V1G3	HGLibA_03764	60	4	-3.94179
TTTCTCGATCTGAGCTGTAG	AUTS2	HGLibA_03884	54	4	-3.79241
TCAACAGCCACCTGTTACCG	AVPR1B	HGLibA_03907	56	4	-3.84394
GCTCCCAGTGTGAGTATGTA	AWAT2	HGLibB_03912	14	4	-1.91794
CAACCCATCTTCGTTCCGCC	AXIN2	HGLibA_03923	71	4	-4.18098
TGGATTGGTCGTGTTCATCG	B3GNT5	HGLibA_03994	119	4	-4.91794
TTACCGAATCCAAAAAGCAA	B3GNTL1	HGLibB_04006	25	4	-2.71149
ATGGTGGCCGGCTCCCCTCT	BANP	HGLibB_04146	122	4	-4.95357
TGCAGACGCCCACTATTGCT	BDH1	HGLibA_04375	20	4	-2.40337
CCTGGACCGTGTCACCATCC	BECN1	HGLibA_04396	122	4	-4.95357
CTTCCAGACTTTGGGTCACT	BHLHE40	HGLibB_04478	55	4	-3.81841
ATCCTAGAACGTTTAAATGC	BHMT	HGLibB_04484	3	4	-0.0110529
TCAACAACGGTTCCAGCCTC	BID	HGLibA_04501	33	4	-3.09852
GCTGAGCTGTGTTTCGACCT	BLZF1	HGLibB_04578	0	4	1.98895
ACGCCGCCGCGAACTTCCTG	BMP2	HGLibA_04599	45	4	-3.53461
TACGCTTGGCCCTCCGGCGT	BMP4	HGLibA_04609	84	4	-4.42044
AACGACAACCAACTGCACGA	BOD1L2	HGLibA_04673	74	4	-4.23987
GCCTCAGACCATCGTGCAGT	BOD1L2	HGLibB_04671	108	4	-4.77924
TCCTACGACCACGATAGAGT	BRI3	HGLibB_04802	130	4	-5.04448
ACAAAGCCATGCCCGTAAGC	BRS3	HGLibA_04846	15	4	-2.01105
CTCCATCTGCGTCTTGTACG	BTG2	HGLibA_04944	73	4	-4.22051
ATATGACTTTATTGATTCAG	C10orf137	HGLibB_05054	76	4	-4.27784
TTACTTTGCTTTGTGTTCTT	C11orf88	HGLibB_05203	118	4	-4.90587
CCCTATCATCTTTACTCTGT	C13orf35	HGLibA_05310	44	4	-3.50291
CCAGAGGCCAGCGTCCAGTT	C16orf54	HGLibB_05451	137	4	-5.11958
TGCTAACCTGTCTGATGAAA	C16orf87	HGLibB_05489	10	4	-1.47048
TTCATTCCAGCAATCCACCT	C17orf105	HGLibB_05522	150	4	-5.24946
CAGCTCCTCTAGAAGCCCGC	C18orf25	HGLibB_05604	49	4	-3.65491
CTGACCTCCCGTACAACTGC	C1orf192	HGLibA_05814	54	4	-3.79241
GCGCAGCACGCTCTCGCGCG	C2CD4D	HGLibB_06101	14	4	-1.91794
CCTTAACTTCCCCAGAGTTG	C2orf15	HGLibA_06111	48	4	-3.62576
GAAATTCGAACATCATAGTA	C3orf43	HGLibA_06245	54	4	-3.79241
CACACCGTTACCTTACTTAT	C4orf26	HGLibA_06307	48	4	-3.62576
CACCCAAATACGTGCTTGTG	C6orf141	HGLibA_06448	110	4	-4.80547
GAGGAAGGTTGTCCGAGCTG	C6orf15	HGLibB_06449	19	4	-2.33298
CCTCTCCAGTCAACTGCCAG	C7	HGLibB_06514	82	4	-4.38609
CCGCGAGTATTTCTACTACG	C8orf82	HGLibB_06644	52	4	-3.73897
GCAGGTGCTCCAAAGCTCCG	C9orf142	HGLibA_06687	53	4	-3.76594
AGACCTGGGGATGCCGGTGG	C9orf16	HGLibA_06699	30	4	-2.96525
CCCCCCGTGTTGATGCGAAG	CA10	HGLibA_06788	16	4	-2.09852
CATCTTTGCCTTCTTTGCCG	CACNA1G	HGLibB_06889	58	4	-3.8937
CTTTCTCCGCTTCCAATGCC	CACNA2D1	HGLibA_06906	159	4	-5.33298
CTTCCCGCTGTGGTACCGCC	CACNA2D4	HGLibA_06914	2	4	0.403985
CCAGATGCACCACTCAAAAT	CAMK4	HGLibA_07084	17	4	-2.18098
AATGAACATACTTATCCCTC	CAP2	HGLibB_07132	29	4	-2.91794
TAATGTTGCCCACAATCAGA	CAPN6	HGLibB_07167	45	4	-3.53461
AATGCTGGAAGAACCCCTTC	CARF	HGLibB_07237	18	4	-2.25898
CTTGAGAGTCTTGCATATTA	CASP1	HGLibB_07290	61	4	-3.96525
CGTAGGTGGTGACTCTCAAA	CASP8AP2	HGLibA_07328	7	4	-1.01105
AGAAGTCAAAGAAGTACGAG	CATSPER1	HGLibB_07349	1	4	0.988947
ATGCTAAGTGTGTTCACATC	CATSPERB	HGLibA_07368	292	4	-6.20581
AGCCCATACCATCCAGTCTT	CBFB	HGLibA_07392	147	4	-5.22051
AAGGACTTGATAGTAATGTG	CCBL2	HGLibB_07492	75	4	-4.25898
AGCATACTGTCAGCTTTGTC	CCDC105	HGLibB_07514	32	4	-3.05545
GAACCAACTGTTGACAACAT	CCDC109B	HGLibB_07525	139	4	-5.14034
TTGTACCTGAAGAGTTTCCA	CCDC169	HGLibA_07683	39	4	-3.33298
CTCTAGTTCATTAATTTGCC	CCDC176	HGLibA_07709	46	4	-3.56564
GTTACTTACCAGATATCTTC	CCDC25	HGLibA_07740	47	4	-3.59602
AGATGATTTCTCCCGCTCCT	CCDC50	HGLibA_07793	111	4	-4.81841
TTCAAGATGCTGTTCTAGTT	CCDC6	HGLibA_07812	56	4	-3.84394
CATCAAGTGCACGCGCTGCC	CCDC94	HGLibA_07935	3	4	-0.0110529
CACACACTTGGCGGTTCTTT	CCL5	HGLibA_08035	87	4	-4.47048
GCTGAGCTTCTAGTTTATCA	CCNG2	HGLibB_08089	54	4	-3.79241
AATAGCCCATCCCGTCGTTT	CCNT1	HGLibA_08126	132	4	-5.06634
CGCTTTGGTTCAGGAAACGC	CD1A	HGLibB_08258	22	4	-2.53461
TGGGTCCTTACCCTTGATGT	CD4	HGLibB_08373	106	4	-4.75252
AGAGCACTCCGAAGTTGTTG	CD53	HGLibA_08409	53	4	-3.76594
TTCCAACTTCTAATATTAGA	CD80	HGLibB_08446	72	4	-4.20088
AACTCACCCTTCTGGGTCTC	CD8B	HGLibB_08468	3	4	-0.0110529
CTCACCAGCACTGGGTTTCT	CD99_X	HGLibA_08490	157	4	-5.31483
GCAGAACGCCTTTATGCAGA	CDC27	HGLibA_08540	38	4	-3.29646
ATAATACCTTCTCAGCTTCC	CDC37L1	HGLibB_08542	73	4	-4.22051
AATTGCACGTCAAACTGCCG	CDC5L	HGLibA_08590	27	4	-2.81841
TGATGAGCCCCCTATGTTCT	CDH11	HGLibA_08634	275	4	-6.11958
CAAAGTCCCAGTGCCCGTAG	CDH13	HGLibA_08640	111	4	-4.81841
CCTTACGACCACCGTTCTCT	CDH20	HGLibA_08662	60	4	-3.94179
GGACCCTTTCCCAAACTCAT	CDH26	HGLibB_08666	52	4	-3.73897
CCCCAGGTATCATCCATGCC	CDK2AP2	HGLibA_08765	12	4	-1.71149
CCGAAATCCCCGAGTGCAGC	CDKN1C	HGLibB_08819	0	4	1.98895
CCATTGGGTGAAGACAATTC	CECR2	HGLibA_08978	57	4	-3.86903
ACACTTGCCAACACAAAGCC	CENPI	HGLibB_09050	93	4	-4.56564
CAACTCCTCATTAATACCGT	CEP57	HGLibA_09146	89	4	-4.50291
TGAAGATTATGAACTCGTAT	CEP57L1	HGLibA_09148	17	4	-2.18098
ACAGGTAGTCCACGTCGTCC	CHD5	HGLibA_09398	64	4	-4.03342
GATGGCGGATACTCTCCCTT	CHM	HGLibA_09466	236	4	-5.8998
CCTACATCATCATGAATCGA	CHRM3	HGLibB_09543	2	4	0.403985
CGGCGATCTTGTAGCCCAGC	CHST1	HGLibB_09600	15	4	-2.01105
AACTCATCAGAAACGTCTGC	CHST10	HGLibA_09614	72	4	-4.20088
CCGGACCGTCAGCAAGATCC	CIC	HGLibA_09694	9	4	-1.33298
TGATGACTACCGCACTGTCA	CLPB	HGLibA_10097	5	4	-0.596015
TCCTCCTGTTTGAAAAGTTT	CNBD1	HGLibB_10232	110	4	-4.80547
CCAGTGCGTCATCGGGCTGC	CNN2	HGLibA_10307	85	4	-4.43732
GAAAAGTCTCACTCAACTGT	CNTN1	HGLibB_10389	116	4	-4.88142
AGCACATCAGAACGACACCC	CNTN5	HGLibA_10414	34	4	-3.14034
TTACAGCTGTTGTCCGCGAC	COASY	HGLibA_10457	9	4	-1.33298
TATGGAAATCCAGGTCTCCC	COL27A1	HGLibB_10543	85	4	-4.43732
GAGCAATCTCTTCCTCCACA	COL4A4	HGLibA_10579	25	4	-2.71149
AGGAGTAATTCACCATCCCC	CORIN	HGLibB_10760	57	4	-3.86903
CTCACCTTGGACACCTCGCT	CORO7-PAM16	HGLibA_10795	213	4	-5.75252
TGGGGATCCCGTCCATCAAG	CSNK1E	HGLibA_11389	65	4	-4.05545
TTTACCTTGCCCCCGTTCCA	CSTF2	HGLibA_11485	152	4	-5.26844
TCCGCAGCAGAGTGACCGTA	CTCFL	HGLibA_11599	2	4	0.403985
TACTTGCAACACCTCTGTTT	CTNND2	HGLibB_11651	104	4	-4.7253
ATACTTCCCGCCGAATCCTT	CTTN	HGLibA_11739	198	4	-5.64768
AGTACCTGCTAACCATGAAG	CXADR	HGLibA_11839	95	4	-4.59602
GTCCATCGCATCCGTCATTT	CYB561A3	HGLibA_11979	123	4	-4.96525
GTGACAGTTCCGCCTTCAAC	CYP11B2	HGLibA_12057	17	4	-2.18098
CATCCTTTATGAGAGTCGTT	CYP27C1	HGLibB_12086	140	4	-5.1506
CCCCTTCATTATGTATGAAC	CYP3A43	HGLibB_12143	8	4	-1.18098
AGAAACTTACCGACAAACTC	DAPK1	HGLibA_12322	16	4	-2.09852
CATGTTTGGACTCCTCATTG	DAPK2	HGLibA_12326	184	4	-5.54243
CTTAATGTAGCACCAGTACG	DBH	HGLibA_12382	41	4	-3.40337
GAGGACGTAGCGGCCGCATT	DCAF15	HGLibA_12430	24	4	-2.65491
AGCGTGCTTGTGTACCGCAA	DCDC2	HGLibA_12484	326	4	-6.3642
CCGCCAGACCATGCTCTTCT	DDX27	HGLibA_12688	54	4	-3.79241
TTCTCACAGGATAGGTATTC	DDX4	HGLibB_12694	84	4	-4.42044
TGTCTTCCCCAGACTGCTTC	DEFA5	HGLibB_12789	61	4	-3.96525
TGCAAGCAGCAATGAGTTCC	DEFB110	HGLibB_12831	34	4	-3.14034
CACAGCACCGTTTACGATTT	DEFB119	HGLibA_12867	63	4	-4.01105
TCTGTTTACCTGAGACCAAT	DEFB126	HGLibA_12883	124	4	-4.97684
CTGCAATGATAATATTCTGA	DEFB131	HGLibA_12898	126	4	-4.99974
GTTCCGCTACTGCCGCATGC	DERL3	HGLibA_13002	56	4	-3.84394
CTACAGTACCTTCGCAGGAC	DGKH	HGLibA_13072	15	4	-2.01105
GCCATACCTGTTCTCCATGT	DHRS2	HGLibA_13130	31	4	-3.01105
GGCCCAGGACAGGGCCCACG	DHRS4L2	HGLibA_13143	0	4	1.98895
GTCGCTGTCCTCGTCGCCCA	DLGAP4	HGLibA_13349	21	4	-2.47048
CCGAGAGCGCTGCACTCCCG	DMRT2	HGLibB_13400	43	4	-3.47048
TTCATTTAGAGCATCAGCAT	DNAI1	HGLibB_13485	115	4	-4.86903
GTGGATTACTATGAAGTTCT	DNAJB6	HGLibB_13529	2	4	0.403985
CTCAACGAGAGAAGCATTAT	DNAJC28	HGLibB_13594	4	4	-0.332981
GACCCTGTACGAGAGCAGCG	DNALI1	HGLibA_13651	12	4	-1.71149
GTTGAAGGAGCAGATCCTCA	DNASE1L3	HGLibB_13642	20	4	-2.40337
CTTAAAGAAGCGATAGTTGA	DOCK1	HGLibA_13732	67	4	-4.09852
CTGCAAATTCGCCCAGCCGA	DTD2	HGLibB_14032	17	4	-2.18098
TTCTTACTAACCTTCACAAG	DTWD1	HGLibA_14073	66	4	-4.07714
AGCTGAAAATATACGTATTC	dummyguide	HGLibA_14904	78	4	-4.31483
AGTGTATCTTCCACCTGTCT	dummyguide	HGLibA_14817	359	4	-6.50291
ATCCATGTGGTTACAATATT	dummyguide	HGLibA_15008	111	4	-4.81841
ATTGAGAATTCGTTTCAAGG	dummyguide	HGLibA_14783	50	4	-3.68348
CACCCTTATATTCAGTAACT	dummyguide	HGLibA_14835	96	4	-4.61097
CAGCGGTGCTATTTGGTCTT	dummyguide	HGLibA_14527	167	4	-5.40337
CATCATAAATGTACAACGGG	dummyguide	HGLibA_14784	26	4	-2.76594
CGGGTTATGTGATGCCATCT	dummyguide	HGLibA_14799	194	4	-5.61838
CGGTGCTGTGAAAGCCGAGC	dummyguide	HGLibA_14570	38	4	-3.29646
CTATAACCGAATCAAAGGGT	dummyguide	HGLibA_14497	98	4	-4.64041
GGTCCCTCAGGGTGCAACTT	dummyguide	HGLibA_14770	87	4	-4.47048
TCCAGCGCGAGCTTACTCGT	dummyguide	HGLibA_14197	207	4	-5.71149
TCTGGCTTGCACCGTGTCAT	dummyguide	HGLibA_14614	266	4	-6.07175
TGGGAATTCCTCGGCCGATT	dummyguide	HGLibA_14397	101	4	-4.68348
TGGTTCCGTAGGTCGGTATA	dummyguide	HGLibA_14179	119	4	-4.91794
TGTAGTCTGGGGTAGACTCC	dummyguide	HGLibA_14912	63	4	-4.01105
TGTCATTAGCGTAACGATAT	dummyguide	HGLibA_14319	50	4	-3.68348
TGCCCGGGATTCCGCCAATT	DUSP9	HGLibA_15196	113	4	-4.84394
TCATGAATGTCTTGTCACAC	DZIP1L	HGLibB_15279	7	4	-1.01105
TGACTAGAGGATTCCAATGA	ECI2	HGLibB_15386	3	4	-0.0110529
CACTGTAGAGAAGTCCACTT	ECT2L	HGLibB_15405	195	4	-5.62576
CATATCCATCTACGCCACAA	EDDM3A	HGLibA_15447	144	4	-5.19096
CTTTGTGTTCATTTCGCCCT	EDF1	HGLibB_15440	81	4	-4.3686
TTGACGTCCACTGTGTTTAT	EEA1	HGLibA_15484	197	4	-5.64041
GCGCCTCCAGCTCTCGCACG	EFCC1	HGLibA_15558	51	4	-3.71149
CCCGTAAATTGATGCACACT	EFEMP1	HGLibA_15561	114	4	-4.85654
GGCCCCCCAGGGTAAAGTTA	EGR2	HGLibA_15651	32	4	-3.05545
CCTCATACTGGTCCACGTGG	EHBP1L1	HGLibA_15664	36	4	-3.22051
CTACACAGTACAGACAGTAC	EIF4E3	HGLibA_15826	26	4	-2.76594
GGGATCCCAAGCACGGGAAG	ELF3	HGLibB_15876	0	4	1.98895
TGTAGATGATGCCGCTGACC	EMP3	HGLibA_16080	0	4	1.98895
GCCGGCCAGCTGCTTCCGCT	EMX1	HGLibB_16071	95	4	-4.59602
AATTCAACCAATCATAGCAG	ENPP5	HGLibB_16157	43	4	-3.47048
GTCAAATAACACTTGTCCCT	EPB41L2	HGLibB_16222	238	4	-5.91192
GGAGGCTTCCCGCGTCCACG	EPHA1	HGLibA_16283	7	4	-1.01105
CCTTCTCTTCCAAACGCAAT	ERC1	HGLibA_16426	28	4	-2.86903
CAGTTTCATGTACCAGCCCG	ERICH1	HGLibA_16488	27	4	-2.81841
CCCTAGCCATTGCGCATCAT	ESYT1	HGLibA_16605	180	4	-5.5109
AGGCCGCCCGCCTCTTCCTG	F8A3	HGLibA_16893	113	4	-4.84394
ATCCACCAGCTTTCTCGTTA	FABP12	HGLibA_16911	43	4	-3.47048
GAGTTTGAGGAAATCACGCC	FABP12	HGLibA_16909	50	4	-3.68348
ATCACTAGCACAAGTTCTCG	FAM118B	HGLibA_17052	77	4	-4.29646
ACATCCTCTTGCATCACTTA	FAM120C	HGLibA_17064	24	4	-2.65491
GGCAAGTGCGCTTACATCCG	FAM129A	HGLibA_17095	62	4	-3.98833
TCCGACTCCAGATCCCGCCC	FAM131C	HGLibA_17112	37	4	-3.25898
TCAGATTGAAGAAACCCTTG	FAM135A	HGLibB_17110	56	4	-3.84394
TGCTTGGTAAGTTCGGTTCT	FAM168A	HGLibA_17246	62	4	-3.98833
GCTCACCTTCCCCGCGGCCG	FAM207A	HGLibA_17430	59	4	-3.91794
TGTCCAGACTTTCTGCTGCA	FAM25C	HGLibB_17534	99	4	-4.65491
GGACACATGGGCTTATTGTC	FAM47E	HGLibB_17593	34	4	-3.14034
TGTCTTCCTTCCTGCAACAA	FAM72B	HGLibA_17710	103	4	-4.71149
CAAGGTTGGTCTCCGCCAGC	FAM89A	HGLibB_17760	36	4	-3.22051
TACGATCATTTGCTGATCCG	FAM92B	HGLibA_17801	129	4	-5.03342
AGCGCTCCATCTTCCAACAA	FAM98A	HGLibB_17787	2	4	0.403985
CCCCTTTGCAGGTCCCTCCT	FBF1	HGLibB_17910	332	4	-6.39043
GATCATGAAGTACGAACGCT	FBXO39	HGLibA_18088	3	4	-0.0110529
CGTGTTTCACTTTACTCTTC	FBXO48	HGLibB_18094	20	4	-2.40337
AGCATCTCCCGATCTACTTT	FBXO5	HGLibB_18097	37	4	-3.25898
CTGGAGTAAAAGCTGATGAT	FCHSD2	HGLibB_18191	182	4	-5.52675
ATGAGGTCCACAGCCCGCTT	FEN1	HGLibB_18259	28	4	-2.86903
TCACGACAGCTCTTGCATCC	FFAR4	HGLibB_18309	37	4	-3.25898
ATTCTATCTTGCAATGAACA	FGF7	HGLibA_18418	19	4	-2.33298
GAACTCCGTCAGCGACATCC	FIBCD1	HGLibB_18476	52	4	-3.73897
GTCTTCTCGACATGTGTGTG	FKBP11	HGLibA_18556	19	4	-2.33298
ACAAACTCCTTCATTTCCGT	FKBP9	HGLibA_18592	63	4	-4.01105
GCATTATCCACAGGCTTCTG	FLNB	HGLibB_18620	60	4	-3.94179
GGTTCCCCAGGTCGTCGAAC	FLRT1	HGLibA_18653	64	4	-4.03342
TTCTTGGGCGCTCTTCAGAT	FMO4	HGLibA_18711	60	4	-3.94179
CGTCCTGGCCCGCGCACTCC	FOLR3	HGLibB_18767	43	4	-3.47048
TGAGTCACCTCTTCGATCCC	FOXL1	HGLibB_18878	20	4	-2.40337
TACAGAATTTCAGTCACCGC	FSCB	HGLibA_19066	12	4	-1.71149
GTCTTCGAGTTCCGTGAGCG	FSCN2	HGLibA_19072	13	4	-1.81841
GGATTTCTGTTCCAGAAAGT	FUNDC1	HGLibB_19140	34	4	-3.14034
CCGGTCTAGGTAGACTCCTA	FUT11	HGLibA_19185	55	4	-3.81841
TCTGCGCGTGTTGGACTACG	FUT4	HGLibB_19170	60	4	-3.94179
CTGTAAATCTTCCACGATTT	FUT9	HGLibA_19210	23	4	-2.59602
TACCTACCAACGAGATTCCT	FXR1	HGLibA_19219	59	4	-3.91794
CCAGGCTTACCATAGTAGAA	FXYD2	HGLibB_19201	88	4	-4.48679
TGTTCGGTCCACTTTGGTTC	GABPB1	HGLibA_19351	26	4	-2.76594
ACCAGTTGATCCAATTAATA	GABRG1	HGLibA_19389	10	4	-1.47048
CCTGGACTTCATTAAGAGAC	GALNS	HGLibA_19525	23	4	-2.59602
ACTCCCCGGCATCATTAAGC	GALNT16	HGLibA_19548	78	4	-4.31483
CCCTCCAGAGCTGCCCTCCT	GATSL1	HGLibB_19677	159	4	-5.33298
TCCGTCTCATCACCTTCTTC	GCK	HGLibB_19764	168	4	-5.41193
CTCCGTCTCATTGAGCCTGA	GCM1	HGLibB_19776	104	4	-4.7253
TGTCATCAGATAACTTCGAC	GGCT	HGLibA_19993	8	4	-1.18098
CTATTCCAACACCTTCCAAC	GH2	HGLibB_20006	51	4	-3.71149
CATGGCTGTAGCGATCCTCA	GIGYF1	HGLibA_20064	33	4	-3.09852
CACCTCGACGCATGAAGCTG	GIMD1	HGLibB_20070	10	4	-1.47048
GTCCACGCCAGCGCTCCTAG	GJB2	HGLibA_20160	25	4	-2.71149
CGGTGTCCAGATGCGTCCGC	GLIS3	HGLibA_20278	31	4	-3.01105
GATCGTGCAGAAGATCTTCC	GLTP	HGLibA_20342	108	4	-4.77924
CGTTGACCGCATCGCCACCT	GNA11	HGLibA_20435	118	4	-4.90587
ATTAGTGCTAATGCAAGATT	GNPTAB	HGLibB_20548	27	4	-2.81841
TCGGGGTTTCCTACGGCTAA	GPR63	HGLibA_21067	22	4	-2.53461
CTTCTTCAGTTCTGCCAACA	GPR64	HGLibA_21072	55	4	-3.81841
AAGAAGTACACGCTGGGGGA	GSTM5	HGLibA_21484	144	4	-5.19096
TACTTACCTACATGCTTCTT	GTF2I	HGLibB_21536	147	4	-5.22051
AGTGACATGGCCGATGCCCT	GTPBP2	HGLibB_21577	13	4	-1.81841
GTATGAATCTTTCCACGCCC	GTSE1	HGLibA_21624	110	4	-4.80547
TGTGCCTACGCTGCCTGTAC	GUCA2A	HGLibA_21642	73	4	-4.22051
GGCGAGCACGACCAGCCTCC	GYG1	HGLibA_21688	78	4	-4.31483
CGCCTCAGAGTAGCAGCGCT	GYLTL1B	HGLibA_21693	153	4	-5.27784
GTTCTCCCTGATGTCTTTAT	HABP2	HGLibB_21765	137	4	-5.11958
CTTCCAGGGGTTTGTTGCAT	HADHB	HGLibA_21811	135	4	-5.09852
ACACCTTTACCTCGAGCAAC	HAUS7	HGLibA_21893	58	4	-3.8937
GGACACACGCTATAAGCTAT	HAVCR1	HGLibA_21899	65	4	-4.05545
TGTCTCTGACCAAGACTGAG	HBZ	HGLibA_21943	25	4	-2.71149
GCAGATCCTCATCACCGCGC	HCN2	HGLibB_21948	51	4	-3.71149
GGGAGCCCACCATGCTTCTT	HDAC5	HGLibB_21988	34	4	-3.14034
TCTCCTCAGACTCGCCATTG	HGS	HGLibA_22246	19	4	-2.33298
TGCCGGCTCGCTTGAGTTTG	HIC2	HGLibA_22291	224	4	-5.82483
TGACATTGCAGGCATCATTC	HIP1R	HGLibB_22309	10	4	-1.47048
AAGAAGCCAGCAACCGCTGC	HIST1H1D	HGLibB_22338	78	4	-4.31483
GAAGTAGTTATGTCTGGTCG	HIST1H2AB	HGLibA_22377	62	4	-3.98833
GCACCTTTAGATGACACCTC	HIST1H2BA	HGLibB_22384	76	4	-4.27784
ATATGTACCTTACTCGAGAG	HOXA10	HGLibA_22897	48	4	-3.62576
ATAGGCCGGTGCAAAGCTCG	HOXB1	HGLibA_22927	26	4	-2.76594
AGGCTGATCTTCTCCCCTTT	hsa-mir-1253	HGLibA_23465	231	4	-5.86903
TATGCCAGGGTACCATATTT	hsa-mir-1263	HGLibA_23530	58	4	-3.8937
GTGTAGAGGCGGAGCACAGC	hsa-mir-1471	HGLibA_23923	1	4	0.988947
CTTCCCAAAAAATTCACCTT	hsa-mir-186	HGLibA_24059	36	4	-3.22051
AACCAGTGGGCACTTCCACA	hsa-mir-194-2	HGLibA_24138	176	4	-5.47866
CATACCCAACCAGATTTCAG	hsa-mir-205	HGLibA_24232	32	4	-3.05545
AAGCAATGTGTGACAGGTAC	hsa-mir-2113	HGLibA_24278	1	4	0.988947
CAGGTTGTCTTTTTACTATT	hsa-mir-3133	HGLibA_24640	78	4	-4.31483
GCCTTTCTGAACCTTCAGAA	hsa-mir-3142	HGLibA_24680	74	4	-4.23987
AGTCCTAGGATTACAAGTGT	hsa-mir-3159	HGLibA_24765	45	4	-3.53461
CTTCTCTTCCCAGTTCTTCT	hsa-mir-320d-2	HGLibA_25003	204	4	-5.69053
ACCCAACCATCTTAATTGCA	hsa-mir-3613	HGLibA_25137	176	4	-5.47866
CGTTCAGCTGCTCGATCCAC	hsa-mir-3661	HGLibA_25252	0	4	1.98895
GTGCCCAAGACCACTGGACT	hsa-mir-378e	HGLibA_25500	18	4	-2.25898
GAGTACCATATGCCTTGTAC	hsa-mir-3921	HGLibA_25616	92	4	-4.55021
CTAATTTTGGCTCCACACCC	hsa-mir-3978	HGLibA_25727	21	4	-2.47048
GACTGTGGGCTCAGCGCGTG	hsa-mir-4322	HGLibA_26066	32	4	-3.05545
CCACCCCCCACTCCTGTTTC	hsa-mir-4433	HGLibA_26171	119	4	-4.91794
CTGGCCCCGCCTCTTCCTCT	hsa-mir-4444-1	HGLibA_26231	257	4	-6.02228
GTTGGTTGGGAGCAAAGCTG	hsa-mir-4451	HGLibA_26265	39	4	-3.33298
GCAGGTGGGGACTGCTCCTT	hsa-mir-4453	HGLibA_26274	108	4	-4.77924
CCAGGGAGTAAGTAGCCAAG	hsa-mir-4480	HGLibA_26393	54	4	-3.79241
GACCATTAAGTTCTGGTCTT	hsa-mir-4490	HGLibA_26431	121	4	-4.94179
CAGAGTCAGCGGAACCAGCC	hsa-mir-4522	HGLibA_26601	18	4	-2.25898
CAAAGTTTTCTTCTTAGACA	hsa-mir-4659a	HGLibA_26798	93	4	-4.56564
CCAGGCCCTTCCTCCAATAC	hsa-mir-4666b	HGLibA_26835	23	4	-2.59602
TATCCGTCTTGCAGTGGCTT	hsa-mir-4696	HGLibA_26948	75	4	-4.25898
CTCTCATTTCCTTCATGATT	hsa-mir-4712	HGLibA_27002	121	4	-4.94179
GGCAAGCAGCCAGTGGGAGA	hsa-mir-4736	HGLibA_27096	20	4	-2.40337
CCCGTAGCTGCTAGAAGGGC	hsa-mir-4751	HGLibA_27156	1	4	0.988947
CAGAGTATAGACACAAATTT	hsa-mir-4796	HGLibA_27343	30	4	-2.96525
TATGTTAAATCCCACTCAGA	hsa-mir-4803	HGLibA_27372	49	4	-3.65491
CTGCCCTGTCCCCTGTGCCT	hsa-mir-499a	HGLibA_27453	219	4	-5.79241
CAACAGAAAGTGCTTTCTTT	hsa-mir-515-1	HGLibA_27656	114	4	-4.85654
TATCTCAGGCTGTGACCATC	hsa-mir-516b-1	HGLibA_27669	147	4	-5.22051
CAGAAAGTGCTTCCTCTAGA	hsa-mir-520g	HGLibA_27813	101	4	-4.68348
ATATGCACCAAAATTACTTT	hsa-mir-559	HGLibA_28252	30	4	-2.96525
ATAGGAGCTTCTTGTTGTCC	hsa-mir-578	HGLibA_28460	31	4	-3.01105
TACAGACAAGAGCCTTGCTC	hsa-mir-600	HGLibA_28547	39	4	-3.33298
GCACTAGCAGGAGGGGCTCC	hsa-mir-612	HGLibA_28695	55	4	-3.81841
GGGAGGGGCTGGGCTTACGT	hsa-mir-629	HGLibA_28811	72	4	-4.20088
TCCATCAGCTTGTGTAGCTG	hsa-mir-631	HGLibA_28817	107	4	-4.76594
GGGCTTAGGGATGGGAGGCC	hsa-mir-6757	HGLibA_29240	94	4	-4.58091
TCTAGGAAAGAAAACAGAGG	hsa-mir-6780a	HGLibA_29347	29	4	-2.91794
TTTGATCTCGGAAGCTAAGC	hsa-mir-7641-1	HGLibA_29968	17	4	-2.18098
TTGACTGTTTATGGTATGTC	hsa-mir-8073	HGLibA_30189	123	4	-4.96525
GAGAGGTCTCCCTGCGCACA	hsa-mir-933	HGLibA_30361	52	4	-3.73897
CGTCCCTTACCACCGAGGTG	HSBP1	HGLibA_30438	25	4	-2.71149
TGAAGCAGTTAATTCATCTT	HSFY1	HGLibB_23213	179	4	-5.50291
TCCCCCCAAAGGCAAGCACG	HSPB1	HGLibA_30590	53	4	-3.76594
CGATGTCACTTAGTCCCAAC	HSPB3	HGLibA_30599	206	4	-5.70454
CAACTCATTGATGATGATAT	HTR3B	HGLibB_23353	40	4	-3.3686
GATGTGGATCAGACGCCTTC	HTR3C	HGLibA_30673	40	4	-3.3686
CCCTGCAAGTTACCACATAG	HYAL4	HGLibA_30735	23	4	-2.59602
CCCCAGCTATTGTATGAAAT	HYKK	HGLibA_30744	125	4	-4.98833
TTACTGCACACGTCAGCCGC	ICAM1	HGLibA_30781	14	4	-1.91794
TGACTGTCGCATTCAGCATC	ICAM3	HGLibA_30787	74	4	-4.23987
CGCCCCTAACGCCGCATCCC	IER3	HGLibA_30863	84	4	-4.42044
GGGTCGAAGGTGAAGATCTC	IER3	HGLibB_23543	4	4	-0.332981
AGAACGCCATTGACCCTCTG	IFIT2	HGLibA_30916	47	4	-3.59602
CACTGCGGAGGACATCTGTT	IFIT3	HGLibA_30920	173	4	-5.454
ACAAGTTCAAGGGACGCGTG	IFNLR1	HGLibA_31019	37	4	-3.25898
CCTTGCAGGGGGGGATGTCG	IFRD2	HGLibA_31027	68	4	-4.11958
TCTTCCAGTTAAACATGTCC	IFT140	HGLibB_23716	22	4	-2.53461
CCGTGAGCGCATCTCTTCTT	IKZF3	HGLibA_31223	83	4	-4.40337
CTCCAACATCGTGCTGATGA	IL16	HGLibA_31274	59	4	-3.91794
AATCCATTATTGCCCCAGTC	INO80	HGLibA_31607	47	4	-3.59602
AAACCTGACTTCCCGCTACG	IP6K2	HGLibA_31736	154	4	-5.28718
CGGTCCTGTCGATAATAGTT	IPO8	HGLibA_31763	55	4	-3.81841
ACGGGCGGCCACGCTCATCC	IQCD	HGLibB_24462	64	4	-4.03342
ATACACAGACACCTTCCCGC	ITFG2	HGLibB_24677	18	4	-2.25898
GTTCACGGACACCTTCAACA	ITGA11	HGLibB_24688	3	4	-0.0110529
CTTCTTGAAGTCCCGGTTCA	ITPKB	HGLibB_24813	54	4	-3.79241
CTTCCATCTGGTTGAAGGTC	ITPKC	HGLibB_24815	24	4	-2.65491
TCTTGACAAAGGACGCCACA	IZUMO2	HGLibA_32183	62	4	-3.98833
CTTGTAGACAGAGCACGAGT	KANSL1L	HGLibA_32328	51	4	-3.71149
GGCCAAATCATTGACTTCCA	KATNAL2	HGLibB_25043	40	4	-3.3686
TGGGTGATCGCCTACACTCG	KCNJ3	HGLibA_32564	19	4	-2.33298
GCTCTTCTCATACTCCTTGA	KCNQ2	HGLibB_25335	44	4	-3.50291
CCGCCCACATCGATGTGCAC	KCTD15	HGLibA_32718	202	4	-5.67639
CTTGCCATCCATGACTCGTG	KHNYN	HGLibA_32865	153	4	-5.27784
TTATGAACAGTCCTCTCTTT	KIAA1033	HGLibB_25652	9	4	-1.33298
TCACTCCATACCTTTGTCTT	KIAA1598	HGLibB_25755	107	4	-4.76594
TACCCTCATCGCCCATAAAG	KIF19	HGLibA_33168	5	4	-0.596015
TACATACCGTTTCTTCTAAC	KIF9	HGLibB_25929	44	4	-3.50291
TGCTCGAAATCCTGATAACT	KIFAP3	HGLibA_33256	101	4	-4.68348
GATTCCCGAGTCACGTTGTT	KLHL31	HGLibB_26149	29	4	-2.91794
GCCCCAAAGCTATTGCCACA	KLRG1	HGLibA_33598	44	4	-3.50291
AACACCTTGCGCTGCCAGCT	KRT33B	HGLibA_33771	126	4	-4.99974
GTCAATTTGCGAGACCAGTC	KRT39	HGLibA_33788	32	4	-3.05545
TGATGCTTTCCAGCTGCCGT	KRT75	HGLibA_33825	208	4	-5.71841
TGCTGGCAGCATGAAGAAGA	KRTAP10-12	HGLibB_26564	17	4	-2.18098
TGCTGCCACCCATCATGCTA	KRTAP19-7	HGLibB_26644	64	4	-4.03342
ACAGGAGACACAGCCTCTCT	KRTAP5-5	HGLibB_26764	26	4	-2.76594
TCCGTAGTAGCTGCCACACA	KRTAP6-1	HGLibB_26780	44	4	-3.50291
TTGGTTGTTGAGGTCATCCT	KRTAP6-3	HGLibA_34109	172	4	-5.44568
TGTGGTCTTAGTGACCCCCT	LCNL1	HGLibA_34479	175	4	-5.47048
GACTATTACCAAACCATGTC	LEPRE1	HGLibB_27277	12	4	-1.71149
CCTGCACAAGCAGTACCACC	LGMN	HGLibB_27369	72	4	-4.20088
AAACATGAATAACGCCTTCC	LHPP	HGLibB_27408	185	4	-5.55021
TGGCCACACCTTCAAACATC	LIMCH1	HGLibA_34817	40	4	-3.3686
CCTCCTGACAGAGTACATTG	LIMK2	HGLibA_34832	148	4	-5.23022
CGTCGAGTCCAACTTCATAA	LMOD2	HGLibB_27681	29	4	-2.91794
GCCTCTTACGCCAGTTCTTT	LMOD3	HGLibB_27686	79	4	-4.33298
TAAGCTGAACGAGTTAGTCT	LOC100144595	HGLibA_35100	63	4	-4.01105
ACTATCTTCCCGTCTCAAAA	LOC100288332	HGLibA_35120	193	4	-5.61097
GACTCTTACCTGCTGCATCC	LOC100505679	HGLibA_35141	8	4	-1.18098
GCAGTCTGTGTTTAATGCAC	LOC100506388	HGLibB_27819	21	4	-2.47048
CCAGCCGACCAAGATATTCC	LOX	HGLibB_27991	90	4	-4.51885
CCTGCTACTCTGTCTCAAAT	LPAR4	HGLibA_35351	24	4	-2.65491
TTTACAACTTCAACCGCCAC	LPAR4	HGLibA_35349	32	4	-3.05545
ACGCTCAGCCGCAGAATCGT	LRFN1	HGLibB_28113	40	4	-3.3686
TTTGAGAAGCATTAAGTTCT	LRGUK	HGLibB_28130	231	4	-5.86903
AAACTCGCTCTGTAAGAAAG	LRMP	HGLibA_35483	8	4	-1.18098
TCAGTGTCGATGAGACGAAG	LRP5L	HGLibB_28187	46	4	-3.56564
CAGTCTCTACCTGAAAATAT	LRRC1	HGLibB_28205	129	4	-5.03342
TTATAGTCTTCCCTATTCAT	LRRC40	HGLibB_28314	75	4	-4.25898
TCAAGTTCCGCTTAGTGATA	LRRC46	HGLibA_35656	34	4	-3.14034
TTCAGGTACCGCGTGTTGAC	LRRC4B	HGLibA_35669	23	4	-2.59602
CTATCCCAGTACGCCTGTTC	LRRTM2	HGLibB_28447	23	4	-2.59602
AGTCTAGTGCGCTCTCTCCG	LURAP1L	HGLibA_35923	294	4	-6.21562
CCTCCGAAGACGCCTATGGA	LYSMD4	HGLibA_36060	45	4	-3.53461
GATACCTGTCCAAGAAGAAA	LYST	HGLibB_28736	23	4	-2.59602
GCTGTTCCACCTTCATTAAG	LZTFL1	HGLibA_36088	60	4	-3.94179
TGGAGACCTGTGCAACCTCC	MAGEB16	HGLibB_28894	40	4	-3.3686
TAGCATCCCTGAAGCGCTTC	MAGEB18	HGLibA_36228	78	4	-4.31483
GAATCAGGATACTCGGCCCA	MAGED2	HGLibB_28930	31	4	-3.01105
TCGGAGAGTGCTACCCGACA	MAMLD1	HGLibA_36341	138	4	-5.12999
ATCTTCTACTCTTTGTTCGA	MAP1LC3B2	HGLibA_36414	38	4	-3.29646
TCAGCTCCGGAACCTTCTGT	MAP1S	HGLibB_29093	39	4	-3.33298
GAGCCGAGTGCATGTACTTC	MAPK7	HGLibA_36569	53	4	-3.76594
ATCGACTGCTTCCCAGAAAT	MAPKAP1	HGLibB_29258	1	4	0.988947
GTGTACGAGAATCTGTACGC	MAPKAPK2	HGLibA_36588	21	4	-2.47048
AGGAAGACGTGCTCGTCTAG	MATN4	HGLibA_36724	58	4	-3.8937
TGTGGCTATGGTGGCCTGTT	METTL1	HGLibB_29901	25	4	-2.71149
TCTCACTCTGATCTGATTAC	METTL18	HGLibA_37258	99	4	-4.65491
CCCTGACCAGCCGCCAACAA	MGAM	HGLibA_37413	86	4	-4.454
ACTCTCGAGAGCTTGCATCA	MIDN	HGLibB_30198	18	4	-2.25898
GCAGAGATTCCCCCTTATCT	MIER3	HGLibB_30216	248	4	-5.97105
AGTCAACGTCTGTTTGAGTT	MIS12	HGLibA_37592	209	4	-5.7253
TTCTTACCAGCTTACTAAAA	MLLT10	HGLibA_37700	68	4	-4.11958
AGCCTTCCTCGAAGACACCC	MMAB	HGLibB_30412	17	4	-2.18098
GGCATGGACCTCCGCGTCTT	MMP15	HGLibB_30455	73	4	-4.22051
ATTCTACAGCAGCATCGATT	MMP20	HGLibA_37798	59	4	-3.91794
GCCCATTCTCAAAATGACCC	MORN4	HGLibB_30634	40	4	-3.3686
ATCCTGGAGTGGATGTTATG	MRGPRX1	HGLibB_30804	16	4	-2.09852
CGTTATGGATACATAACCTG	MRPL22	HGLibA_38219	64	4	-4.03342
GGAGCTACCACCCGACTTCT	MRPL27	HGLibA_38228	90	4	-4.51885
GAGCTTTGGTGCAAAGAGTC	MRPS18B	HGLibB_31012	10	4	-1.47048
GTCCTGCAGTTTCTCATTTC	MS4A10	HGLibB_31089	19	4	-2.33298
CATCCTTTAGAAGCAAGTGC	MS4A14	HGLibB_31099	36	4	-3.22051
CAGGTGGGATTCCCCAACGC	MTG2	HGLibA_38662	76	4	-4.27784
CTAGTACTTATAGAAGCCTC	MTO1	HGLibA_38739	28	4	-2.86903
GACATGGCTACCAACACCCG	MTSS1L	HGLibB_31456	49	4	-3.65491
CTCTGACTGTAGTCCTAATG	MUM1L1	HGLibA_38856	124	4	-4.97684
CTCACTTAACTGTTCCCCGC	MVB12B	HGLibA_38881	92	4	-4.55021
GTGCTCGCCCTCTTTCAGTC	MYBBP1A	HGLibA_38927	18	4	-2.25898
CGATTCATCTCTTCCTTGTT	MYPN	HGLibB_31868	251	4	-5.98833
AGACCACAGCTGCAGACCTC	MYT1	HGLibB_31883	21	4	-2.47048
GAACAGCATGACGTCCGCTT	NAA38	HGLibA_39281	17	4	-2.18098
CTAACTTGAGTCTGGGCTGC	NAB2	HGLibB_31980	47	4	-3.59602
ATCCGGCATCAGGCGGCCAC	NAGA	HGLibA_39352	8	4	-1.18098
GTTCTCGCGATGCTGTCTTA	NAT9	HGLibA_39479	27	4	-2.81841
CTATGCACTGACCTTCGCTG	NCAN	HGLibB_32218	120	4	-4.92992
AGCGTCCTTCCTCGAGCCCC	NCF1	HGLibA_39585	50	4	-3.68348
CAAGTTGAAGCCCGAAGTTG	NCS1	HGLibB_32332	10	4	-1.47048
CAGTAGTATATACAACCCAT	NDUFA12	HGLibB_32403	96	4	-4.61097
CGACTAGTGATGGAATTGAG	NDUFS2	HGLibA_39837	18	4	-2.25898
GCCGTCCTCCAACAACTCCT	NECAB1	HGLibB_32543	167	4	-5.40337
GAAGTGCTCCTGTGTCACGT	NEGR1	HGLibA_39914	88	4	-4.48679
AGCCTTCCCCTCCGAAGCGA	NELFB	HGLibB_32630	8	4	-1.18098
TAGCCCTCCTTATGGTCATA	NEUROD4	HGLibA_40027	59	4	-3.91794
CGTCCACTTACAGCATTCGA	NFATC1	HGLibB_32730	1	4	0.988947
ATATTTACCTGGAGGATTCT	NFIB	HGLibB_32760	13	4	-1.81841
CACTATCCCAGCAGCCAGTT	NFYA	HGLibA_40143	138	4	-5.12999
TCACAGCTCACCTGACGCTT	NFYC	HGLibA_40148	105	4	-4.73897
GCAGATAATGAACACATTCC	NKAIN3	HGLibB_32953	31	4	-3.01105
GCCCTCGGCCGACGAGTCAC	NKX2-2	HGLibB_32990	29	4	-2.91794
GTCTTTGACTATGTCCACCC	NPAS3	HGLibA_40689	42	4	-3.43732
CCAGATGTAGCCGCCTGTCC	NPDC1	HGLibB_33382	150	4	-5.24946
AGCAGATCTCGTCATAGCTG	NPRL2	HGLibA_40805	3	4	-0.0110529
TTATCCAGTTCCATCTTCTA	NPS	HGLibB_33478	16	4	-2.09852
GTGTCGGCTGAAGAAGTGTT	NR2E1	HGLibB_33560	0	4	1.98895
TCCACGCTCAACCGCTTAGC	NR3C2	HGLibA_40909	34	4	-3.14034
CCTCACCCACCGTTGCGCGG	NR6A1	HGLibA_40928	19	4	-2.33298
CGAGACATTCGCATCAAATA	NRG2	HGLibA_40967	14	4	-1.91794
AGTCCACGAATTGCAAAATT	NT5DC3	HGLibA_41115	87	4	-4.47048
CCAGCTCTGCCGAGCCGTTG	NTNG2	HGLibB_33824	162	4	-5.35978
ACCCACCTATGAGCGGATCC	NUBP1	HGLibA_41188	15	4	-2.01105
GAGTGCCCCTGTATACCCTG	NUDT16	HGLibB_33909	34	4	-3.14034
TCGTGGCGCACCTGTACGCG	NUDT16L1	HGLibA_41244	57	4	-3.86903
CCGGGCGCGCACGTCTTCTC	NUDT19	HGLibA_41252	54	4	-3.79241
CCTAGAGGATCAAGTTTCAA	NUTM1	HGLibB_34059	13	4	-1.81841
CTGGGCGTCGTGCCCCCTCG	NVL	HGLibA_41408	30	4	-2.96525
GATGTACTCCACAGCACTAA	NXPE2	HGLibB_34109	52	4	-3.73897
TGCTGAAAATGCAGACAAAT	OAT	HGLibB_34167	17	4	-2.18098
TACTTACGGCGTGGATTTAT	OCLN	HGLibA_41543	68	4	-4.11958
TCAAGTCAAAGTTCGAGTGA	ODF1	HGLibB_34230	7	4	-1.01105
CCATTTAACATACATTCGTG	OMD	HGLibA_41671	54	4	-3.79241
CCTGTTTGGTAATCATCATC	OMD	HGLibA_41670	72	4	-4.20088
GACTGAAACACCAGTGTTCT	OPCML	HGLibB_34368	145	4	-5.20088
CTGCCCTCAGGCCCCTTCGA	OPN1MW	HGLibA_41713	157	4	-5.31483
CTACTCCGTAGTGTTCGTCG	OPRK1	HGLibA_41733	89	4	-4.50291
AGTGTTCTGACGAATTCGAG	OPRM1	HGLibA_41740	10	4	-1.47048
TTGAGGATTCCCTCTGCCGA	OR10H4	HGLibA_41802	113	4	-4.84394
GGACAATGAAGACGTACATC	OR10P1	HGLibA_41824	50	4	-3.68348
TACAAAGTGTCCCATAGAAG	OR1D2	HGLibA_41942	26	4	-2.76594
CAATGTAGCCATATGATACC	OR1J2	HGLibA_41965	24	4	-2.65491
AACTACAGTCCCTCATATGT	OR2B3	HGLibA_42058	98	4	-4.64041
TGGATTGGCAATAAGGAATA	OR2L3	HGLibB_34778	35	4	-3.18098
TATCTTCAACTACATGAGAC	OR3A2	HGLibA_42206	28	4	-2.86903
CATGAGCCACAAGCTGCTAA	OR4L1	HGLibB_34992	81	4	-4.3686
GCTCACTCACAACCGTATAT	OR51I1	HGLibA_42402	106	4	-4.75252
GCAAACGAAACACTGCTCGG	OR52B2	HGLibA_42433	18	4	-2.25898
CAACCCACTACGTCATAGCA	OR52M1	HGLibA_42477	35	4	-3.18098
ACTGGTGGTGGGTAACACAC	OR52W1	HGLibA_42497	49	4	-3.65491
TAGTGTACACATCTCATTGA	OR5D14	HGLibB_35231	39	4	-3.33298
CTCAAGATGCGTTCAGTCAG	OR5D18	HGLibA_42571	54	4	-3.79241
GATAATTGCCCCCAGAAATC	OR6C3	HGLibB_35344	138	4	-5.12999
AAAAAGCTTTCTGACGGCCC	OR6M1	HGLibB_35383	85	4	-4.43732
TTCCATCGACTGCTACCTCT	OR9Q1	HGLibB_35539	175	4	-5.47048
CTCACTCTAAAAAACTTTAC	OTC	HGLibA_43009	23	4	-2.59602
CGTCGTTGTGACACTTCATG	OVOL1	HGLibA_43090	92	4	-4.55021
CTTTACCCTGAGTTCTCCAT	PAAF1	HGLibB_35871	282	4	-6.15571
TAACATCCTTTCGTGTAACG	PABPC3	HGLibB_35888	106	4	-4.75252
CACCCGAATCTGCCGTGATC	PABPC5	HGLibA_43228	78	4	-4.31483
TCAGCTAAAGTAATAAGAAG	PACRGL	HGLibB_35904	39	4	-3.33298
GCACAATCTCATGGGACCGC	PACS2	HGLibA_43244	39	4	-3.33298
GTTCTTACCTCATCTTCCAC	PARG	HGLibA_43480	35	4	-3.18098
ACCGTCATCCCGCACAACTT	PARP3	HGLibA_43522	195	4	-5.62576
ATTCAGCTCTGTGCACCTAG	PCDHA1	HGLibB_36378	576	4	-7.18348
ACCGAAACGTAACTCGACAG	PCDHA5	HGLibA_43735	13	4	-1.81841
TGACTGTAGACTTTCCGGAT	PCDHB3	HGLibB_36448	350	4	-6.46638
CTGCCCCATGTGTGACGTGC	PCGF2	HGLibB_36547	1	4	0.988947
TTCTCCAAAGCCAATCCGCC	PCIF1	HGLibA_43898	64	4	-4.03342
GTGGAGCACTGATTGTTGCT	PCMT1	HGLibB_36579	64	4	-4.03342
CTTTGAAGAACAGACTGACC	PDE11A	HGLibA_44052	94	4	-4.58091
GATCCGAATAGAAGCGCTGT	PDE4C	HGLibA_44082	68	4	-4.11958
CCTTGTATGCCCCATCATAC	PDHB	HGLibA_44156	24	4	-2.65491
CCGCGGCTCTTTCAGCAGTT	PDIA2	HGLibB_36828	54	4	-3.79241
ACTTGCCCCCGAGTATGAGA	PDIA4	HGLibA_44168	28	4	-2.86903
TCCCTCCTAGGTTGTGGATC	PDZK1	HGLibA_44279	19	4	-2.33298
GCTGATTGACCAGTACCACG	PEG10	HGLibB_36979	19	4	-2.33298
CAACATGCATGTGTACTGAG	PEX11A	HGLibB_37037	64	4	-4.03342
TTAGTTCAAGTGCATCCAAC	PEX2	HGLibB_37061	10	4	-1.47048
TCCTCTGCAGTTCGTTCTAT	PGAP1	HGLibB_37159	189	4	-5.58091
CCTTCCACTTCCTTTACTTC	PHF16	HGLibB_37304	14	4	-1.91794
GCAAACCTCACCTGAGTCTC	PHF23	HGLibB_37329	69	4	-4.14034
GCTACAGTTGAATTCCATAG	PHF3	HGLibA_44665	19	4	-2.33298
TTCGATCGTGCGCGCCGCGC	PHOSPHO1	HGLibA_44728	18	4	-2.25898
GCAATCATCCTCACGAATGC	PITPNB	HGLibA_45031	78	4	-4.31483
GAGTATTGAAGTACTACTTT	PKHD1	HGLibB_37765	37	4	-3.25898
CACGCCCACGATGTCCGAGA	PLA2G3	HGLibA_45186	31	4	-3.01105
TTAAGGAATCTGACCCTGAA	PLA2G4C	HGLibB_37859	0	4	1.98895
CACACGGCTGACGCTGCGCG	PLAC4	HGLibA_45228	95	4	-4.59602
TGCATTCGAGGTAACGGCTT	PLAUR	HGLibB_37918	102	4	-4.69755
CAGTAAAAGAAAAATCCCTG	PLCB1	HGLibB_37931	29	4	-2.91794
CTGATGTCCAGAAGCCACGC	PLCL2	HGLibB_37970	27	4	-2.81841
TTCTTGCGCGCCTTCTTCCC	PMAIP1	HGLibA_45580	111	4	-4.81841
AGAAGCTGTCTTGAATGCCT	PMF1-BGLAP	HGLibB_38258	37	4	-3.25898
GAGGACCAAGGTGCTGTCTT	PNPLA7	HGLibB_38373	52	4	-3.73897
CTCTCTTCTCAGATAGTTTG	PNPT1	HGLibB_38384	42	4	-3.43732
AATCCGCAAGACCATCATGC	POLR2E	HGLibB_38526	82	4	-4.38609
GCCCTTCACCACGCGCCGTA	POMGNT2	HGLibA_45948	124	4	-4.97684
ATGGACCAACCTGCTGTCTT	PPIA	HGLibA_46181	274	4	-6.11434
CTGACCATTGGCCAGATGCA	PPME1	HGLibA_46287	30	4	-2.96525
AGATACACCTTTAGATATTG	PPP1R12A	HGLibB_38972	16	4	-2.09852
TCCAGCCCTCGTTGTCTTGC	PPP1R12B	HGLibA_46311	9	4	-1.33298
ACCAGTGACCAGTCATCCCC	PPP1R1A	HGLibB_39017	5	4	-0.596015
AATGTGTAGCCAGCACCACG	PPP2CB	HGLibA_46424	17	4	-2.18098
TAACACTTACAGATTCCCGA	PPP2R3C	HGLibA_46451	1	4	0.988947
TCATACGCTCCTGAGCGCGC	PRAF2	HGLibA_46556	36	4	-3.22051
TGCTCTATCTCCCACTCTTC	PRAMEF2	HGLibB_39255	36	4	-3.22051
GCTGTTGATTCTGCTGTCAG	PRB1	HGLibB_39288	119	4	-4.91794
CCCACTTTAGCCATCTTGCC	PRDX3	HGLibB_39365	58	4	-3.8937
CTCTGAGCAGTTCCTAGATG	PRH1	HGLibA_46750	72	4	-4.20088
TTCCAAGCAGTCAATGATCT	PRKG2	HGLibB_39532	152	4	-5.26844
CTCGTAGTACCTGTTGCCCT	PRND	HGLibB_39593	33	4	-3.09852
GATGGACACCGTCCACACCA	PROKR1	HGLibB_39623	46	4	-3.56564
ATCTTGAAGATCGCCGCACT	PROX1	HGLibB_39651	67	4	-4.09852
AGGTTTCAGCCCGCAGAGTC	PRR22	HGLibB_39768	65	4	-4.05545
CAGAATAATCCTGTTGTATT	PRSS2	HGLibB_39860	15	4	-2.01105
AGAAACGTCGAGGTTCTAAG	PRSS35	HGLibA_47217	106	4	-4.75252
CGCCCACGTCCTGAGTACTG	PRSS57	HGLibA_47257	49	4	-3.65491
ATTCAAATTGTCTTGTCTCC	PRY	HGLibA_47282	63	4	-4.01105
ATGACAAAGACGATTCTGTA	PSMD7	HGLibB_40131	14	4	-1.91794
CAAGTTACCTGGATGAGGTC	PTDSS2	HGLibB_40243	18	4	-2.25898
CACCCCGGCCGAGAACATGA	PTGER2	HGLibB_40267	12	4	-1.71149
GCATTAGCCAACCCCAGACG	PTH2R	HGLibA_47660	37	4	-3.25898
ACATCATTGATCAGTTCCTC	PTPDC1	HGLibB_40364	8	4	-1.18098
TCTCTTGTCAGTGCGGGTTG	PTPN18	HGLibA_47734	46	4	-3.56564
TTTAGTCTTACCTTTGATCT	PTPN20A	HGLibB_40400	191	4	-5.59602
AATATCTCGGGCCTGAAGCC	PTPRJ	HGLibA_47800	89	4	-4.50291
CATGCAGTCAATTTCCAAAC	PTPRR	HGLibB_40482	91	4	-4.53461
TATCCAGATTCTTATGATCA	PTS	HGLibA_47847	111	4	-4.81841
CTCCAGCTTCAGCACATCCT	PTTG2	HGLibA_47855	58	4	-3.8937
CGGCGCCTGGCAATCCAACT	PYCR2	HGLibA_47964	131	4	-5.05545
CTTTGCAGCTCGTGATGCGT	R3HCC1L	HGLibA_48058	26	4	-2.76594
TGTCATCGCCAGCTTCCCTA	RAB36	HGLibB_40842	44	4	-3.50291
CCAGATCACCGCCCTGAAGC	RABEP2	HGLibB_40951	16	4	-2.09852
TGACAATGAAATTAAAGCCT	RAD50	HGLibB_41025	48	4	-3.62576
TTTGACCACTCTGACAGTGA	RAD51AP1	HGLibA_48368	16	4	-2.09852
GATCATGACGTTGATCGAGC	RADIL	HGLibA_48401	8	4	-1.18098
CTTCTAGTCTACCAGATAGA	RAET1E	HGLibB_41068	55	4	-3.81841
TCCCGGACCCCGCTGTGTTC	RAP1GAP	HGLibB_41175	26	4	-2.76594
AATTTCATCACTGCTTTCTT	RAPGEF5	HGLibB_41207	156	4	-5.30567
GGTTCTTACCTGGACGCCCC	RASL11A	HGLibB_41314	42	4	-3.43732
TGACTTAAAATATTGTTATG	RAVER2	HGLibB_41353	14	4	-1.91794
CTGCTGCACGAGTCATTGTT	RBBP7	HGLibA_48726	97	4	-4.62576
TAAGAACTACCTTCCACTTT	RBM27	HGLibB_41473	134	4	-5.08787
TTGTTAACATTAATCTCGTG	RBMX2	HGLibB_41548	105	4	-4.73897
CAAGTATGGCCGCATCGTCG	RBMXL2	HGLibA_48894	36	4	-3.22051
ACCCAGGTGCCCTTCATGTG	RBMY1A1	HGLibA_48900	248	4	-5.97105
TCCAGACGATGAAAACACGC	RCVRN	HGLibA_49010	22	4	-2.53461
CGTCCCTGACGGACAAGTGG	RELL2	HGLibA_49108	27	4	-2.81841
ATACACATCTACAAGTGTTC	RELN	HGLibA_49113	64	4	-4.03342
TTAGCTGGTCAAAATGTCTT	RGS1	HGLibB_41998	83	4	-4.40337
TCTTGATTCTCGAGTTAGAG	RGS17	HGLibA_49357	149	4	-5.23987
GAGGCTGTCCATTGATGCCC	RGS3	HGLibB_42040	47	4	-3.59602
TGCATTCGGACCCCTGTCTC	RGS9	HGLibB_42061	30	4	-2.96525
AGATGAAATTGCAGATCTTA	RHPN2	HGLibB_42174	69	4	-4.14034
TGACAGCTTCTTTGTGATAT	RICTOR	HGLibB_42189	82	4	-4.38609
GGAGTACAAACTAGTGATGC	RIT1	HGLibA_49626	22	4	-2.53461
CCACGTTGAACTTCCGTGCG	RLBP1	HGLibA_49630	103	4	-4.71149
TCACCTCATTGAGAAGCCTT	RMND5A	HGLibA_49670	48	4	-3.62576
ATGCCAGTCTCCGCACCACG	RNF215	HGLibA_49917	16	4	-2.09852
CCATAACAGTTCCTCTTCGT	RNF6	HGLibA_49982	77	4	-4.29646
TACCATCTCTTGACATTCCT	RORB	HGLibB_42725	133	4	-5.07714
TATGCTGACGCTCTGTTCGT	RPAP3	HGLibA_50108	26	4	-2.76594
CTCCACAAAAACGATATAGT	RPE65	HGLibA_50114	4	4	-0.332981
CCTGGACCTCGTCGTCCTTG	RPL26L1	HGLibA_50204	9	4	-1.33298
CCCTCTAGGTTTGGCAGTGA	RPL38	HGLibB_42916	7	4	-1.01105
GGACGTGCCGGATGGTACGG	RUNX3	HGLibA_50752	33	4	-3.09852
CGTCAACGAGTTCAAAGAGC	S100A13	HGLibA_50830	15	4	-2.01105
GAGGCCTTACCGACAGCATG	S100A16	HGLibB_43494	76	4	-4.27784
GCTCAACAAGTCAGAACTAA	S100A4	HGLibB_43505	51	4	-3.71149
CTCCTCACCCTGATATACTG	S100A8	HGLibA_50860	88	4	-4.48679
GCTGAAGCCCTCGTGTTTAG	SAMD14	HGLibA_50962	170	4	-5.42891
AAGAGTCCTCCAGTCCAGCC	SAMD3	HGLibB_43626	31	4	-3.01105
AGATCCCTGCCGACTACCAG	SCAMP2	HGLibA_51128	19	4	-2.33298
TCATGAAGGCACGTTCGCCG	SCARB1	HGLibA_51157	145	4	-5.20088
GGCAGCGGCAGAACATCGTC	SCD5	HGLibA_51174	108	4	-4.77924
GAGGCGCTGATGCTTCGGGA	SCNM1	HGLibB_43956	30	4	-2.96525
GCGTAGTCATCGTCATCAAT	SDC2	HGLibA_51389	8	4	-1.18098
CCTTACCTTGGAGCCAGCGC	SEC14L6	HGLibA_51494	35	4	-3.18098
CAAAGTACAGAATCCCACAG	SEL1L3	HGLibB_44231	42	4	-3.43732
GCTGCTTGCTGTACGCGTAG	SELO	HGLibA_51590	11	4	-1.59602
GCCACTTCCCTTTACGTGTG	SEMA4D	HGLibA_51636	124	4	-4.97684
ACCCATTGTGTACTGCCGCT	SERINC3	HGLibA_51777	4	4	-0.332981
GGCCCAGGTGCTTGCGCGTA	SETD1A	HGLibA_51925	65	4	-4.05545
ATTGTGGATGGTGCCACCAC	SEZ6L2	HGLibB_44632	34	4	-3.14034
CTGAGATACGTTGCCAAAGT	SFRP4	HGLibB_44689	89	4	-4.50291
CCAGGACTATGAGCTCTTCG	SH3BGRL3	HGLibB_44869	180	4	-5.5109
TGGAGATCCCCGCCTATAGC	SIRT7	HGLibA_52523	97	4	-4.62576
GATCTCGCTCTTCTCCGAAC	SKIV2L	HGLibA_52573	37	4	-3.25898
AATATTGCTGCATTCACATT	SKP1	HGLibB_45241	44	4	-3.50291
TGAGAAGATCTCCATTCCTG	SLC11A2	HGLibA_52641	73	4	-4.22051
ACAGCCCCCCCTTCTTAAGC	SLC12A9	HGLibB_45327	8	4	-1.18098
CACCGACCCGTTGCACCACA	SLC16A10	HGLibA_52709	55	4	-3.81841
CAACCCGCCTTAACCATAAT	SLC16A7	HGLibA_52738	104	4	-4.7253
ACTCCCATTGCTGCAGATTT	SLC17A5	HGLibB_45419	103	4	-4.71149
ATACATGGCTCAGTTTGTCC	SLC22A13	HGLibB_45494	67	4	-4.09852
AAGCTTACCCCCTTTCCGGC	SLC25A4	HGLibB_45679	5	4	-0.596015
GGGTTCCTTGCCCTTTATCG	SLC25A43	HGLibA_53032	38	4	-3.29646
AGGCGTCTGCGGTGTTGCTG	SLC25A47	HGLibB_45704	6	4	-0.818408
GCTGCTTAGTGACGTCATTT	SLC26A4	HGLibA_53084	61	4	-3.96525
CCTCTGCCTCTCCTCTACGT	SLC35D2	HGLibB_45927	72	4	-4.20088
GACCGTGTGCACTGCGCCAA	SLC39A4	HGLibA_53399	44	4	-3.50291
TCCACTACAGCACTCATCTA	SLC5A5	HGLibB_46220	332	4	-6.39043
CAGGTACTTCAAGCGTAGCG	SLC7A1	HGLibA_53633	71	4	-4.18098
ACATTCAATACTCCTCTTAG	SLC9B1	HGLibB_46380	10	4	-1.47048
GATCTTACCGTTACTTATTT	SLCO1C1	HGLibA_53746	58	4	-3.8937
TGAAGTTGAGAAACAGCTCC	SLN	HGLibB_46490	67	4	-4.09852
TTCTTCCTAAGGTTGCACAT	SMAD4	HGLibA_53866	78	4	-4.31483
GGCCTCGTAGTACTTCACGT	SMARCC2	HGLibA_53913	40	4	-3.3686
GTCCACCCGCTTCCGCATGA	SMARCD3	HGLibA_53922	55	4	-3.81841
TCGACAGAGACAATCTCGCA	SMARCE1	HGLibA_53925	3	4	-0.0110529
TAGAACCTCAGTCAGCTTAT	SMCO3	HGLibA_53957	208	4	-5.71841
TGTCACCAATAAGCTGACTG	SMCO3	HGLibB_46614	48	4	-3.62576
CACAGACACAGAGTGTCTTC	SMIM14	HGLibB_46677	1	4	0.988947
GTGGAATATACCCGTGCTGA	SNIP1	HGLibA_54216	4	4	-0.332981
GCAGGCCTTTGTCATATTTA	SNRPB2	HGLibB_46914	23	4	-2.59602
GCATTTCTGAAGCTCCCGTT	SNTG2	HGLibA_54298	91	4	-4.53461
GCTGTTCTGTAGTTCGTCTC	SNURF	HGLibA_54306	16	4	-2.09852
AGGAACTCCCGAATGGGCCC	SOCS3	HGLibB_47072	10	4	-1.47048
ACTTCTGCTCCGACTAGTTT	SOCS4	HGLibA_54420	67	4	-4.09852
CCAGACCTGGATCATGATTC	SORL1	HGLibB_47140	55	4	-3.81841
AGCAGTCCTCATCCCTTAGC	SOS2	HGLibB_47149	6	4	-0.818408
CGGGAAGGGCGGCGGATCGA	SOWAHB	HGLibA_54503	52	4	-3.73897
AAGCGCGTCTACCTGTTCGG	SOX4	HGLibA_54552	31	4	-3.01105
ACGCCCCCAGTTCCACACCA	SPATA31A5	HGLibA_54769	102	4	-4.69755
ACTCGAGTACCTCTTCTCGT	SPATA6L	HGLibA_54812	126	4	-4.99974
TCCTGTCATTAAAAGATTCC	SPDYE1	HGLibB_47524	7	4	-1.01105
TGAGGTAGAACCACACTGAT	SPERT	HGLibB_47569	84	4	-4.42044
AACAGCCATAGTCCTACTCT	SPINK9	HGLibA_54996	92	4	-4.55021
TCCTGCTTACCATCTTATTT	SPTLC1	HGLibB_47834	121	4	-4.94179
GCAATCTTTGCGCCCGTCTT	SRFBP1	HGLibA_55252	32	4	-3.05545
CTGAGTCTTACCTTGAACTG	SRGN	HGLibB_47928	61	4	-3.96525
ATCTTGCTTACCTTACTTAT	SRP19	HGLibB_47947	76	4	-4.27784
AACAGTACCTTGAATGACTC	SRSF4	HGLibA_55367	0	4	1.98895
TTACCTTATTATTACATCAT	ST3GAL6	HGLibB_48195	108	4	-4.77924
CCAGCCTGTAGCAGCCATGA	STAC3	HGLibB_48260	7	4	-1.01105
ACCACCTCAAATAATGTGAC	STAG1	HGLibA_55610	15	4	-2.01105
GTCTGCGGTAGATACAGCCA	STARD4	HGLibB_48306	41	4	-3.40337
CATTGTATATGGGACACTAG	STARD5	HGLibB_48310	73	4	-4.22051
TGAACATTGAAGAACTGCCG	STARD7	HGLibB_48315	0	4	1.98895
CGCACAGACGCAGGAGGCGC	STMN3	HGLibA_55811	42	4	-3.43732
TGCTCTTTAGCTATCCCTGG	STRC	HGLibA_55874	70	4	-4.1608
CCTCAAGCAGCCATTGAGTA	STYXL1	HGLibB_48633	93	4	-4.56564
GATGGAAATATAGGCTGCCT	SUCLA2	HGLibA_55984	12	4	-1.71149
TTACACCCTATCACGTCATG	SUCNR1	HGLibA_55992	82	4	-4.38609
ACCGCCATCCTTTCATTGAG	SULT1C2	HGLibA_56034	48	4	-3.62576
CGGAAGCACCATTGCCACGA	SUSD3	HGLibA_56138	38	4	-3.29646
GTATGCCAAGCTGACCCTGT	SYDE1	HGLibB_48881	120	4	-4.92992
GATTTCCTGAGGCATCGATG	SYNPO2L	HGLibB_48966	13	4	-1.81841
GATAAGTTCATGTACTCCAC	SYT14	HGLibA_56348	0	4	1.98895
CCCGGTCAAAGATTAGGCCC	SYTL5	HGLibA_56395	0	4	1.98895
TCTTTGAAGTCGTTCCATTC	TAB2	HGLibB_49085	18	4	-2.25898
TGCTTCTGAGCTTCTTCAGC	TBC1D14	HGLibB_49420	3	4	-0.0110529
TTGTTGTTGTAGCTTCGAAA	TBC1D3	HGLibA_56818	387	4	-6.61097
TCTCATCAGCCTTAACGATG	TBX4	HGLibA_56958	82	4	-4.38609
CACCTTCCACAGCATCTTCG	TCP11L1	HGLibB_49787	12	4	-1.71149
TCTAGACTTTAAAGACTTGC	TEX19	HGLibB_50012	0	4	1.98895
ATGAAAGATTCATCACCTCC	TGM7	HGLibB_50213	115	4	-4.86903
GACTGAACAACTGAAGTATA	TIAL1	HGLibB_50377	32	4	-3.05545
CGGTCAGCAGGATGTCCGAC	TIAM1	HGLibA_57728	31	4	-3.01105
TCCTTTAGGTGTCATCTGTA	TK2	HGLibB_50522	89	4	-4.50291
GCGCCTCCTTCCTCGCGTTC	TLCD2	HGLibA_57886	2	4	0.403985
TTGACCCTCACCCCCCGATG	TLE3	HGLibA_57902	216	4	-5.7726
ACCACCCCAGAATGTGCACT	TM4SF4	HGLibB_50644	96	4	-4.61097
TTAGATACTTCGAGCTCAAT	TM7SF3	HGLibA_58007	99	4	-4.65491
TTACGACCTGACGAGTTCCT	TM9SF1	HGLibA_58009	49	4	-3.65491
ACTGTCTCATCGAAATCTGC	TMCO1	HGLibA_58069	92	4	-4.55021
CGCCTTCTGCTGCTACACGT	TMEFF1	HGLibB_50773	294	4	-6.21562
CAGACAGCGATGTTCTCATC	TMEM104	HGLibA_58136	136	4	-5.10908
CCTCTTCAGTGAGATCTGCT	TMEM110-MUSTN1	HGLibB_50818	61	4	-3.96525
ATAGGCCTCTCCGCTTATAT	TMEM136	HGLibA_58239	47	4	-3.59602
GCGCTCCTACACCGTGCCAC	TMEM184A	HGLibA_58400	1	4	0.988947
TATGAAGCGCCCCACCATCC	TMEM2	HGLibA_58457	51	4	-3.71149
TGACAACTGCCACTCGCACG	TMEM222	HGLibA_58528	46	4	-3.56564
CAGGGCGTCCGCGTCAGCTT	TMEM235	HGLibB_51209	36	4	-3.22051
AGAAATCCAACAGTCAGAAC	TMEM31	HGLibB_51305	12	4	-1.71149
GCCGACATGCGCCCGCTTCT	TMEM41A	HGLibA_58682	156	4	-5.30567
TTCCAATAGACATTTCAATA	TMEM65	HGLibB_51426	30	4	-2.96525
GCAGACAGTTGTGAAATTCT	TMEM67	HGLibB_51431	101	4	-4.68348
CGGAGCTCGCCATCAGCAAA	TMEM74	HGLibB_51451	21	4	-2.47048
CTTTCCGTTCCGCTGTTATT	TMEM74	HGLibA_58797	80	4	-4.3509
GAGATGTACTACGCCCGCCT	TMEM74B	HGLibB_51453	146	4	-5.21073
CGGCAATCCACTGGGCTGTC	TMEM92	HGLibA_58849	82	4	-4.38609
CGCACTCGGGGTGTGCCTCG	TMIE	HGLibA_58871	31	4	-3.01105
TTCTCCACTTCCGACAAGTC	TMSB15A	HGLibB_51600	48	4	-3.62576
GCCTCTGGGGTGAACCGTTT	TNIP3	HGLibA_59128	9	4	-1.33298
CAGAGAAATTGACCTTCTGT	TOR1AIP1	HGLibB_51954	182	4	-5.52675
AGCCTCCAATTTAGTGAGTT	TPD52L3	HGLibB_52057	125	4	-4.98833
CGCAGTTGTAGTGCTTGATG	TRABD2B	HGLibB_52172	9	4	-1.33298
GCTCTTACCACGGTGGTGTT	TRAF3IP3	HGLibA_59544	118	4	-4.90587
ACAGATTGCCACACTTCTGT	TRANK1	HGLibB_52228	120	4	-4.92992
CATCTTCGGAGCCCGGCCAT	TRAPPC10	HGLibA_59588	107	4	-4.76594
ATGGAGGCGCGCTTCACGCG	TRAPPC5	HGLibA_59614	2	4	0.403985
GGCCATCGCCAAGCACAATC	TRIM35	HGLibA_59760	74	4	-4.23987
CTTCTCACATGCCTTCCAGA	TRIM43B	HGLibB_52440	23	4	-2.59602
CGAGGACCTGCGGCAGACAG	TRIM8	HGLibB_52550	31	4	-3.01105
CCACCTGGTATCTTGCTCCA	TRIOBP	HGLibA_59919	112	4	-4.83123
CGTCCTGCACCGCCGCATTC	TRPM5	HGLibA_60052	39	4	-3.33298
CCATACACTCCATTAGAATT	TRPM6	HGLibA_60055	54	4	-3.79241
TCTCTTACCTGCCGCCCGCT	TSHZ2	HGLibB_52799	82	4	-4.38609
TTACCTTCAACTTCTTGTTC	TSPAN8	HGLibB_52884	61	4	-3.96525
GCAAGATCATGTTGTTCTTT	TSPY1	HGLibB_52898	206	4	-5.70454
CACCAGCCACTTTACTGTGA	TVP23C	HGLibA_60650	126	4	-4.99974
AATGCCTGCTGCGAGTGCAT	TWSG1	HGLibA_60673	1	4	0.988947
TGTACAACTGGTCCAAGTTC	TYRO3	HGLibA_60756	8	4	-1.18098
TGAAAACAATGAAGCTTGTT	UBE2F	HGLibB_53537	61	4	-3.96525
AGAATCCTTACCTTCATAAG	UBE2J2	HGLibB_53557	25	4	-2.71149
GCTTATGCTGCACAATTGGC	UBR7	HGLibA_61049	2	4	0.403985
CTACAAGACCATTGCCCGAG	UCP2	HGLibA_61123	70	4	-4.1608
ACACCACTGTTGCCCATGTC	ULBP3	HGLibB_53902	17	4	-2.18098
CTGAAACATCTGTTCCACTT	UNC45A	HGLibB_53941	146	4	-5.21073
AAGAGTTCGAGAGATCCAAG	UQCRQ	HGLibA_61417	94	4	-4.58091
GATGACCTCCTCATGGGTAC	USH1C	HGLibB_54108	28	4	-2.86903
GACTCCTCGATCTTCAGTTG	USP10	HGLibB_54129	49	4	-3.65491
TCCTTGCGTTGCTCGCCTGT	USP17L24	HGLibB_54188	566	4	-7.15826
TCTACAATTCTCATCAGACT	USP24	HGLibA_61597	56	4	-3.84394
ACACACATGGTGCGCCATGA	VEZF1	HGLibA_61913	0	4	1.98895
GACGAGTAACGCCACTGATT	VGLL1	HGLibA_61922	146	4	-5.21073
ACAATATCGATCTCACAAAT	VPS26A	HGLibA_62041	7	4	-1.01105
TCTGATCTCTCCAAATCAGT	VPS36	HGLibB_54706	98	4	-4.64041
GACCTGGTACCGGAACAACT	VSIG10	HGLibB_54773	19	4	-2.33298
TCTTGCGATCGAAAAGCTGC	WASF1	HGLibA_62241	4	4	-0.332981
CGTTGTAGAACGCCTTCCCA	WTIP	HGLibA_62723	39	4	-3.33298
ATCGTTAAACCAATAGTTTA	YEATS4	HGLibB_55591	59	4	-3.91794
AGTCATTACCACTCTGCTCC	YIPF7	HGLibB_55622	71	4	-4.18098
GCAAGGACTGCAACATCCGC	ZAR1	HGLibA_63067	43	4	-3.47048
ATCAGTCCCGCCCAAGCACC	ZBP1	HGLibB_55740	29	4	-2.91794
ACGCACTATAGGGTGCACAC	ZBTB16	HGLibB_55760	77	4	-4.29646
AATGTATTATTCGCTAGTAG	ZBTB8A	HGLibA_63214	61	4	-3.96525
CCTCCACCTTCTTATGATCC	ZC2HC1A	HGLibB_55871	82	4	-4.38609
GAAGTAGTGAACAAGAAGCA	ZC3H15	HGLibB_55900	5	4	-0.596015
CGACGTGGTCCAGAACATCC	ZC3HAV1	HGLibA_63278	37	4	-3.25898
TTATTCCAGAATGTTCACTT	ZCCHC11	HGLibB_55938	161	4	-5.3509
AAGCTGTGAACTAACCCTAA	ZFP3	HGLibA_63487	66	4	-4.07714
CTGGAGTTGAGACAGACGAC	ZFPM2	HGLibA_63542	113	4	-4.84394
GTGTTCCTTGCTGACCTGCC	ZFYVE27	HGLibB_56222	21	4	-2.47048
GTGAGGTCCATATGTGTTTC	ZIK1	HGLibB_56270	5	4	-0.596015
ATTCCAGAAGCCCGTTCCAT	ZMYND8	HGLibA_63715	210	4	-5.73215
GGAAAACCCCTTTGCCTGTA	ZNF146	HGLibB_56427	28	4	-2.86903
TCCAATAACGTGATCACATA	ZNF181	HGLibB_56473	73	4	-4.22051
CACAAAGACCAAGTTGCTGT	ZNF182	HGLibB_56477	112	4	-4.83123
AACCTCCCCAGCTGATGAAA	ZNF185	HGLibB_56483	37	4	-3.25898
AAAGGCCTTTAGCCGGAACT	ZNF189	HGLibA_63839	17	4	-2.18098
TTCAAGAACCTGACCTCTGT	ZNF20	HGLibB_56499	17	4	-2.18098
CTCATGTCTCTTCATATTCC	ZNF208	HGLibB_56516	159	4	-5.33298
CGGGGACATCACCCTAAGAG	ZNF232	HGLibA_63928	34	4	-3.14034
AGAGAACATGCTTTCAACAT	ZNF277	HGLibB_56649	237	4	-5.90587
ACCAACTGTGATTCCCATAT	ZNF287	HGLibB_56688	186	4	-5.55795
TCAGGTGACATTTAGTGATG	ZNF302	HGLibB_56708	15	4	-2.01105
AAATTCTTTAGCCGCAACTC	ZNF304	HGLibA_64065	21	4	-2.47048
GATGATCGACCTGTGCAACG	ZNF366	HGLibA_64167	54	4	-3.79241
TTCTGTTGTGCGTCAAGGTT	ZNF391	HGLibB_56838	46	4	-3.56564
TCTCTTACCAATCATGTGGT	ZNF423	HGLibB_56894	77	4	-4.29646
GGCTGTGACCTTCACCCAAG	ZNF433	HGLibB_56921	32	4	-3.05545
ATCAGAAACCTGGACTGTAT	ZNF441	HGLibB_56937	74	4	-4.23987
TGTCAGCCACCTGCCAACCA	ZNF454	HGLibB_56965	37	4	-3.25898
CATGCCACACAAGACGCATT	ZNF474	HGLibA_64349	43	4	-3.47048
CCTCGAACCTTATGAGACAT	ZNF479	HGLibA_64352	111	4	-4.81841
GAACGCAGGATGTCAGAGCC	ZNF668	HGLibB_57428	9	4	-1.33298
GTCTTGAGAAATTACGCTTA	ZNF695	HGLibA_64844	60	4	-3.94179
GCTAAACATAAAGTTCATAC	ZNF732	HGLibA_64935	8	4	-1.18098
ATAATTGAGTGCTTTCGATC	ZNF800	HGLibA_65074	114	4	-4.85654
GTAGGACCGAGGCTTTGTCC	ZNF804A	HGLibA_65076	69	4	-4.14034
GAGATGATTGCCAAATCCCC	ZNF90	HGLibA_65191	45	4	-3.53461
GCACTGTCACTTGCGATGAA	ZP2	HGLibA_65240	154	4	-5.28718
CGTCAGCGTCACATTGGCCA	A1BG	HGLibA_00003	49	3	-3.97684
GGTGCAGCATCCCAACCAGG	A1CF	HGLibB_00004	28	3	-3.19096
ACCAAAATCGATGATCTCCT	AADAT	HGLibA_00040	32	3	-3.37738
CCTCCCCAGGAGTCGGGTAA	ABCA1	HGLibA_00096	26	3	-3.08787
TCACCAGGTTCTCCGCCATC	ABCA3	HGLibB_00110	127	3	-5.33298
CACCTTGTTTACTCTACTCA	ABCB7	HGLibB_00148	18	3	-2.58091
CCGCTTGACAACTGACGTGC	ABCB8	HGLibA_00151	39	3	-3.65491
AGTCCTGTGTACCTCCAGCG	ABCC6	HGLibA_00181	36	3	-3.54243
TCATGGCTTCCAACACCGTG	ABCG4	HGLibA_00222	181	3	-5.84078
GTCGCCCTCACCTGGTGCGC	ABHD17A	HGLibB_00262	9	3	-1.65491
ACTCGCATTCCCGAAGTCAG	ABHD17B	HGLibB_00266	40	3	-3.69053
ACTCGCTGAAGTACCCATCA	ABHD5	HGLibA_00280	48	3	-3.94769
AAGATTCCATCCTTCGTAGC	ABI2	HGLibB_00292	9	3	-1.65491
ATTCACGTCCTTGAGAACCG	ACAA1	HGLibA_00341	14	3	-2.23987
AAGCACAGCTTGTAGATCCT	ACAD10	HGLibB_00354	211	3	-6.0609
TCAGATTGTGGAGTCCTGCA	ACAD10	HGLibB_00352	69	3	-4.46226
TAGTAATGATGCTGTCGTTG	ACAP2	HGLibA_00387	134	3	-5.4098
CCCGCTACATTTACGTTGTC	ACER1	HGLibB_00429	115	3	-5.19096
CCATGCAACCCTTAGTTTCT	ACER2	HGLibB_00430	127	3	-5.33298
TTTCGATCTTCAGTCAGTCG	ACIN1	HGLibA_00439	59	3	-4.23987
AATGGTGAGCACGATGTCAG	ACO1	HGLibA_00460	50	3	-4.00541
ACGAACCTTCTTTCTGACAC	ACP6	HGLibA_00518	19	3	-2.65491
CAATCCATCCTGAGTCCGAC	ACSM1	HGLibA_00568	66	3	-4.39907
AAGTGTCCCTCTTCATTCGT	ADAM10	HGLibA_00729	209	3	-6.04723
GGTCACGGAACCCAGCCGTC	ADAM11	HGLibA_00731	42	3	-3.75925
TAACATCATCATCTCTTATG	ADAM17	HGLibB_00738	49	3	-3.97684
AAAAGCTGTACCTGTTGCTC	ADAM28	HGLibA_00764	67	3	-4.42044
AACTGTCATTTGTATTTGTT	ADAM32	HGLibB_00770	67	3	-4.42044
TGTGTCCAGTCACCGCTATG	ADAMTS1	HGLibB_00788	16	3	-2.42044
CGCCGGGAGCCAGAGCGCAG	ADAMTS7	HGLibB_00838	50	3	-4.00541
CAGTGTAAGCCCCCCATTGT	ADAMTS8	HGLibA_00842	157	3	-5.63676
ACTGGGATGCTTGGGGCGAC	ADAMTSL3	HGLibA_00855	15	3	-2.33298
GGCTTACTGGCAACTGGCAG	ADAMTSL5	HGLibB_00859	1	3	0.667019
AAACCTCTTCCACCCCTCGA	ADCK5	HGLibB_00900	49	3	-3.97684
TCCTAGGCGCTGACACCGCT	ADM	HGLibA_00992	75	3	-4.58091
ACAACCTTCAGACGACTCGT	AFMID	HGLibA_01123	8	3	-1.50291
AACTTATCTCTGCAGTACAT	AFP	HGLibA_01126	96	3	-4.93289
CTACTCCATCTACGAGCTGC	AGAP1	HGLibB_01134	19	3	-2.65491
CTGCGTGTGTTTGCCTCCAG	AGBL1	HGLibB_01165	194	3	-5.94031
AAGTGCTCTGTCTAAGACCC	AGL	HGLibB_01194	51	3	-4.03342
CTGGCTCCGGTTGTATCTGT	AGMAT	HGLibB_01196	46	3	-3.88757
TTAGGTGAAGAGCAACAGTA	AGO4	HGLibB_01211	30	3	-3.28718
AGAAGAGGATCTGTTGCAGG	AGRP	HGLibB_01251	23	3	-2.91794
GTACCTGCATGACAACATCG	AGXT2L2	HGLibB_01278	73	3	-4.54243
CGCCGAGAAGTACTCCTTCA	AHCYL1	HGLibA_01288	23	3	-2.91794
TCCGTTTCTTTCAGTAGGGG	AHR	HGLibB_01305	36	3	-3.54243
GGATACTTTACTGTTTCTGC	AHRR	HGLibB_01309	5	3	-0.917943
ATCCTCATCACTGCTATATT	AIF1	HGLibB_01328	16	3	-2.42044
TACATGGAGTTTGACCTTAA	AIF1	HGLibA_01332	22	3	-2.85654
CATCACCGTCTCCCTCATCA	AJAP1	HGLibB_01367	90	3	-4.84078
CCCCAATACATTCCACTCCG	AKAP13	HGLibA_01416	14	3	-2.23987
ATATTGAACACAAAACTTGC	AKIRIN2	HGLibB_01457	15	3	-2.33298
AAAAGTAATATTCGACACAG	AKR1C4	HGLibA_01489	30	3	-3.28718
GTGGTTAGTGTGAAAACCGA	ALAS1	HGLibA_01522	122	3	-5.2755
GCCCTCCTCACCTGCGGCGA	ALDH3B2	HGLibA_01571	62	3	-4.31026
TAGCGAGGCTGGATGGACAC	ALDOB	HGLibB_01593	3	3	-0.332981
ACACCTGAAGTTTCATAGTC	ALG13	HGLibB_01615	95	3	-4.91794
CTTCTGGGGGTAGTTGTATG	ALG13	HGLibB_01613	4	3	-0.654909
TGCTGAACCTCCCGGCTTCT	ALG14	HGLibB_01618	30	3	-3.28718
AGGGTCCTGACCTGCCATTG	ALK	HGLibB_01641	48	3	-3.94769
TCAGCGCCCGGATCACTTCG	AMDHD2	HGLibA_01764	31	3	-3.33298
ACAGCCCACTGTTTGTAACA	AMMECR1	HGLibA_01803	156	3	-5.6276
ACTGTCCATCTTGTTCCGCA	AMOTL2	HGLibA_01819	159	3	-5.65491
CACCGACTTGGCAGGCCGCA	AMOTL2	HGLibB_01817	104	3	-5.04723
ACTGTGCTATCCTAGAATCA	AMPD1	HGLibB_01820	11	3	-1.91794
TCTTCCCGCCCATACCAGTC	AMPH	HGLibA_01832	26	3	-3.08787
TTGTTTATATTGGTCTTCCA	ANGPTL3	HGLibB_01915	114	3	-5.17847
TAATATCTACCCCATTCCGC	ANK1	HGLibA_01933	51	3	-4.03342
ACCAGTAGGTTGATTAGAGA	ANKAR	HGLibA_01943	20	3	-2.7253
GAAGTTCACCTTCGTCTGCA	ANKH	HGLibB_01959	26	3	-3.08787
GACGGGTCTTACCCCCTTGA	ANKHD1	HGLibA_01963	11	3	-1.91794
GGCTCCCCATAAGATGTATT	ANKIB1	HGLibA_01970	98	3	-4.96234
TGTTGTGGTAGTCTCGATGT	ANKRD13A	HGLibA_02001	70	3	-4.48273
CGAACGCGTTCCTCCTTTCA	ANKRD33B	HGLibA_02073	8	3	-1.50291
ATGTAAACGAAACCATGGTC	ANKRD40	HGLibB_02093	37	3	-3.58091
CTGCACCATGCTGCTTTGAA	ANKS1A	HGLibB_02147	73	3	-4.54243
CTGTCAACACAGTTCACATT	ANKS1A	HGLibB_02148	38	3	-3.61838
GAATCCATTCTCAATCGTCC	ANKS4B	HGLibA_02159	75	3	-4.58091
ACTGAAGATGCCGACGAAGA	ANO1	HGLibB_02169	10	3	-1.79241
GGAGACACTTACATGCATGA	ANTXR1	HGLibA_02212	35	3	-3.50291
CTTGCCGTAAGCCGTCTTGA	ANXA11	HGLibA_02225	48	3	-3.94769
AATCCTGTGCAAGCTCAGCT	ANXA2	HGLibB_02229	168	3	-5.73386
AGTGAGTACTCTCCTAGTAC	ANXA2R	HGLibB_02232	2	3	0.0820565
GACCTTCTTGAACTTCAGCG	ANXA9	HGLibB_02258	65	3	-4.37738
GGCAACCAACCTCTCCTAAG	AOC2	HGLibB_02268	2	3	0.0820565
TGGCCCGTACCTCTTGCAGT	AP1S1	HGLibA_02296	40	3	-3.69053
ATCCTGGACGAGTTTATAAT	AP1S3	HGLibB_02299	33	3	-3.42044
AGCTTGAGTCTCCCCACCAA	AP5M1	HGLibB_02353	58	3	-4.21562
TTCATCGCCCAAACCATCGC	APLNR	HGLibB_02434	36	3	-3.54243
AATAACCAGACACGTTCTCC	APOL3	HGLibA_02534	30	3	-3.28718
ACCCCTCTAGCCGTCCAGAA	APOL5	HGLibB_02536	9	3	-1.65491
GACCAAAAATGCTCGCGTGC	APOL6	HGLibA_02541	18	3	-2.58091
AAGTGGCCCTGGAAAGGATT	APOPT1	HGLibB_02556	37	3	-3.58091
CCTAATACCTGCCTAGACCC	AQP1	HGLibB_02576	136	3	-5.43101
CTGCACAAACCGTTCGTACC	AQP8	HGLibA_02607	34	3	-3.46226
TATGTTGTCTCCCACGAGAT	AQPEP	HGLibA_02614	9	3	-1.65491
TGTGGTCTACCGACTCATCA	ARAF	HGLibA_02621	78	3	-4.63676
CTCTCATGTCGAGCTAGCAG	AREL1	HGLibA_02642	23	3	-2.91794
GGGCTCACCTATGGTTGGGA	ARF5	HGLibA_02656	50	3	-4.00541
TGCCGATACCCAGAAACTGC	ARFIP1	HGLibA_02677	1	3	0.667019
TAGATTTGTCTTCAGCGAAG	ARHGAP26	HGLibA_02742	80	3	-4.67283
TTCGAAAGACCAACTCCGAC	ARHGAP9	HGLibA_02791	40	3	-3.69053
AGTACATCCAGCATACGTAC	ARHGDIA	HGLibB_02792	32	3	-3.37738
CTGGTTCCCGTCAGCATCAT	ARHGEF1	HGLibA_02805	181	3	-5.84078
TTCAGCCCTGATGGAGGCTG	ARHGEF35	HGLibB_02849	26	3	-3.08787
CAGATTCCTCCATGATCTGC	ARHGEF37	HGLibB_02853	0	3	1.66702
TACGTCACACGAGTTGAAGA	ARHGEF6	HGLibA_02872	29	3	-3.23987
TCCGCGGCGATGGCGTTCCC	ARID3A	HGLibA_02890	92	3	-4.87214
CATGCCTTCTTCCATTATTT	ARIH1	HGLibB_02911	152	3	-5.59037
TAGGAGGACAGACAAGTATC	ARL1	HGLibB_02919	38	3	-3.61838
CCTGAGAAGAACTGTCAAAT	ARL14EPL	HGLibB_02940	142	3	-5.49285
TGCCACGATGTCAGTAAGAT	ARL16	HGLibA_02948	31	3	-3.33298
TCCCTCGCGTACTGCCCGCT	ARMC5	HGLibA_03023	38	3	-3.61838
GCTATACCATGGGCCGCACT	ARMCX1	HGLibA_03038	96	3	-4.93289
GAGCGACTACTGCACAAGCT	ARR3	HGLibA_03103	43	3	-3.79241
GTCTGTGCATGAGCCCCTTC	ARSB	HGLibA_03132	134	3	-5.4098
ATTGTGGATAGAGCACCAAA	ASAH2B	HGLibB_03188	16	3	-2.42044
TGTCTACCACGCCTCTCGCG	ASB1	HGLibA_03203	176	3	-5.80059
CCGGGGCGGGATGTTTAACT	ASB13	HGLibA_03214	30	3	-3.28718
TCGAGTAGCTCGCGCTCCGC	ASCL2	HGLibA_03268	123	3	-5.28718
GTTGGAATTTCGCGGGGCAA	ASPDH	HGLibA_03343	27	3	-3.14034
GTTACTTGGAGTGATATAGC	ATAD1	HGLibA_03400	76	3	-4.59977
AAAAAAGAAGAGCACAGAGA	ATAD2	HGLibB_03403	7	3	-1.33298
TCAACCGCACTGAGTCCCTG	ATF6B	HGLibB_03447	2	3	0.0820565
TTACGTGGCTGCTCTGCTGA	ATG16L1	HGLibB_03472	70	3	-4.48273
TTCAAGTGCAGTTCCAGTTT	ATG2B	HGLibA_03481	73	3	-4.54243
GGTGCATACCTTGCGCTTCT	ATOH8	HGLibA_03540	99	3	-4.97684
CAAGCAAAGATGTGTCGTGA	ATP10B	HGLibB_03545	7	3	-1.33298
CATATGTACTGAACATAGTT	ATP1B1	HGLibB_03592	91	3	-4.85654
TCATGAACGAGGAGAGCGAA	ATP1B1	HGLibB_03590	23	3	-2.91794
TCCAAAACCAGTGACCGCAT	ATP1B3	HGLibA_03598	16	3	-2.42044
CAGTGCAGAGTTCGATGAAG	ATP4A	HGLibA_03633	96	3	-4.93289
GACTCGCTCGACTGTTCGCC	ATP5J2-PTCD1	HGLibA_03675	75	3	-4.58091
TCCAGGGTAATCATTTCCCG	ATP6V0A4	HGLibA_03708	151	3	-5.58091
CTAAAGCGCCAACCACCCGC	ATXN1L	HGLibB_03833	23	3	-2.91794
AACGGCCAAAGGCGGCTTGC	ATXN7	HGLibA_03848	181	3	-5.84078
ACTATTTCCATGATGCACGC	AURKC	HGLibB_03879	68	3	-4.44151
AAGGCCACCGACCGCTTCCG	AVPR2	HGLibA_03909	15	3	-2.33298
GGCTGCCCTCGAAGAGCATC	AZI1	HGLibB_03932	29	3	-3.23987
CAGTAAGTCAACTTCAATGT	B2M	HGLibA_03946	103	3	-5.03342
ACGCTGACAACTCGATCCTC	B3GALNT2	HGLibA_03950	59	3	-4.23987
CCAGCCTTCCGCAGCCCACC	B3GNT4	HGLibB_03987	19	3	-2.65491
CCCGCTCCAGTACCCCCTAC	B4GALNT1	HGLibB_04009	134	3	-5.4098
AAGGTCAGCCCAAGCCAGTT	BAI3	HGLibA_04120	166	3	-5.71669
AGCTGATGCTGCTAAATTTA	BAI3	HGLibB_04118	25	3	-3.03342
GTTCATATTTGAGTGCGTTT	BAIAP2L1	HGLibA_04126	16	3	-2.42044
GATCTGCACCTGCTGTGCGT	BANP	HGLibA_04150	2	3	0.0820565
CAGAGAGTATGAAGCCCGCT	BAZ1B	HGLibA_04188	40	3	-3.69053
GGGCTTTCGGTCATCACCAG	BBS1	HGLibB_04203	114	3	-5.17847
CTATTGTTCTGAGTCTCATT	BCHE	HGLibB_04274	84	3	-4.74237
CCGGATGGCGACCCCAGCCT	BCL2L2	HGLibB_04321	11	3	-1.91794
GCTCACCACTGCGTCGATGT	BCL3	HGLibA_04328	71	3	-4.50291
CCAGCAGCGTGACGTCAGTG	BCL6B	HGLibB_04333	41	3	-3.7253
ATTCGAATGTCCCCACCGCT	BCORL1	HGLibA_04366	284	3	-6.4878
TTTACCTTCTTCTACATCTT	BEND3	HGLibB_04403	122	3	-5.2755
GGTTGACAGAGGATCCACGT	BEND4	HGLibA_04407	45	3	-3.85654
TATAGCACAGCAGCTTTGTT	BET1	HGLibA_04432	124	3	-5.29877
CGGGCCGTAGAAGCGCCGAT	BGLAP	HGLibA_04461	23	3	-2.91794
TGTAGTTCGTCAACTTCACA	BHMT2	HGLibA_04488	109	3	-5.11434
GATCACAGACCAGTTATTCA	BLOC1S5	HGLibA_04570	80	3	-4.67283
CAGTCTTCCGGCAGGCCATG	BMP1	HGLibA_04591	94	3	-4.90284
TTCATTCATAAGCACGTGAA	BPHL	HGLibA_04705	70	3	-4.48273
TGTCACCGCGAATGTCACTG	BPIFA2	HGLibA_04713	100	3	-4.99119
CATCGCTCAATGACCAGCCG	BPIFB4	HGLibB_04725	5	3	-0.917943
CGTAGCAATCTTGGAGCTTC	BPIFC	HGLibA_04733	32	3	-3.37738
CTTTGTGCCTCTCTCGCTCA	BRD9	HGLibB_04786	50	3	-4.00541
CCATAGTAATTAAAAGACAC	BROX	HGLibB_04834	55	3	-4.14034
ATTCATGATAATGTCGAACA	BTBD16	HGLibA_04902	65	3	-4.37738
AGCGACCACGATAGCGCCAT	BTBD3	HGLibA_04913	31	3	-3.33298
TCGCTCGCTCGTGAGCCCCT	BTG1	HGLibA_04942	41	3	-3.7253
GCTCAGATGAGCATGCCGCA	BTNL8	HGLibA_04980	51	3	-4.03342
CGACATCGCCTATGGCAGCG	BTNL9	HGLibB_04979	18	3	-2.58091
ATGATCCGCCCTTGCCTTAA	BUB1B	HGLibA_04991	114	3	-5.17847
GTAGGTTGTCCGCATCCTCC	BZRAP1	HGLibA_05009	78	3	-4.63676
TTTAGCCCCAGGTGGTACAC	BZW1	HGLibB_05010	91	3	-4.85654
AGACACACTCTTCGATATCC	BZW2	HGLibA_05016	69	3	-4.46226
TGTACATTCCAGACATGAAC	C10orf113	HGLibA_05033	31	3	-3.33298
TGAACATGGGCTTTCCGCAG	C10orf35	HGLibB_05065	17	3	-2.50291
TCAACTACAAGCCTTTCATT	C10orf68	HGLibA_05087	39	3	-3.65491
AGCCCCGCTCTGGATCCCGC	C10orf95	HGLibA_05110	64	3	-4.35535
TTCCATCCTAGCACTGCTCC	C11orf40	HGLibB_05133	0	3	1.66702
TGCCTATTTAGGTACTACTC	C11orf65	HGLibA_05170	120	3	-5.25184
TCAATTAATCAAAGACGTCT	C11orf74	HGLibA_05183	62	3	-4.31026
TCTTCAAGTCTGAGTAACGA	C11orf82	HGLibA_05189	101	3	-5.00541
TACTGTGATGAGTCGCTGTT	C12orf52	HGLibB_05259	48	3	-3.94769
TGTCCTTAAGTTTGCTCGCT	C12orf57	HGLibB_05265	101	3	-5.00541
CGCGCTGTCGAACCCGCCGC	C12orf61	HGLibB_05272	93	3	-4.88757
ACCCTTCCATTCCATCGATT	C13orf45	HGLibA_05313	174	3	-5.78419
AAAGCTTCAGCGCCTGCTCC	C14orf2	HGLibA_05358	11	3	-1.91794
TCTTGGCTTGAACTGCGCTC	C15orf26	HGLibA_05378	29	3	-3.23987
AAAGCGTGTGTGCACTATAT	C15orf54	HGLibA_05414	45	3	-3.85654
TGACCCAACTACTGTGTTGT	C16orf52	HGLibB_05450	190	3	-5.91041
GTACGCTGGCATCAACCCCT	C19orf21	HGLibB_05631	100	3	-4.99119
CTTACCAAGGTTGCTATACG	C19orf35	HGLibA_05651	46	3	-3.88757
TCCGCAGCGACCCGACCAGT	C19orf43	HGLibA_05659	30	3	-3.28718
TTCCTACCAAAGACAGTTCC	C19orf45	HGLibB_05663	94	3	-4.90284
CAACCCAGTGCACAAGGACT	C19orf48	HGLibB_05669	19	3	-2.65491
CTTCCAAGAGACTAGTCCGA	C19orf73	HGLibB_05701	3	3	-0.332981
CTTCCTGTTCATCGTCTATT	C19orf77	HGLibB_05703	102	3	-5.01948
GTTGGACTCCATTCTGAACG	C19orf77	HGLibA_05708	69	3	-4.46226
GAGAACATGAACGTCATCTG	C19orf81	HGLibB_05710	79	3	-4.65491
CACTGCAGTCCTCAACTTAC	C19orf82	HGLibB_05712	83	3	-4.7253
TAAGGAACATCCAGTAAAAC	C1D	HGLibB_05717	135	3	-5.42044
TCTCAGAAGCATCTTCTTGT	C1orf127	HGLibB_05762	210	3	-6.05408
ACATCTCTCTCCAAAACACT	C1orf131	HGLibB_05765	94	3	-4.90284
CATGAAAGAGAAGCGGCTGA	C1orf177	HGLibB_05798	25	3	-3.03342
CTTGGTGATGTACCGTCGCC	C1orf216	HGLibA_05830	97	3	-4.94769
CTATAAATAGAAAGAGATTG	C1orf27	HGLibB_05849	39	3	-3.65491
CACTACGAGTATTCACTGCC	C1orf74	HGLibA_05893	7	3	-1.33298
TCAGGACTTGAAGGCCCTCG	C1orf74	HGLibA_05894	38	3	-3.61838
ATCCTGCATACCTCATCCTC	C1QBP	HGLibA_05919	23	3	-2.91794
CCGCGTCGTAGTTGTTGCCT	C1QL1	HGLibA_05924	106	3	-5.07445
CCATAGGGATCTCACACATC	C1QTNF6	HGLibB_05946	54	3	-4.11434
CTCGCCAATGTTCTTCCCGT	C1R	HGLibA_05968	55	3	-4.14034
ATTGGTCGATGTCGTTGCCA	C20orf173	HGLibA_05997	55	3	-4.14034
CGTCCCGGTTGAAGATCACC	C20orf196	HGLibA_06006	26	3	-3.08787
CATTTGCAGTGTTTGTAAAC	C21orf91	HGLibB_06047	15	3	-2.33298
CTGCTGGATGTTCGTCAGTT	C22orf23	HGLibA_06056	99	3	-4.97684
GCGCCGGAACCCAGTTCCTT	C22orf23	HGLibA_06055	115	3	-5.19096
GTCACAGTTGAGGCCCCCGC	C22orf42	HGLibA_06076	165	3	-5.70802
AGCCCTGAGGTTGACCATCA	C2CD2L	HGLibA_06090	55	3	-4.14034
AACCACTCCGAGTTCCACTG	C2CD5	HGLibA_06108	109	3	-5.11434
ACCCACCTCTGAGTCTGACC	C3orf18	HGLibB_06211	20	3	-2.7253
CTTCTCAATGAAGCTATAAT	C3orf33	HGLibB_06226	11	3	-1.91794
TGTAGAAGCTATGAAAGTCG	C3orf55	HGLibB_06247	23	3	-2.91794
CTATGTGGAATCGTGTGACG	C3orf70	HGLibA_06262	21	3	-2.79241
CACCTCAATCTGCAGAACCT	C4A	HGLibA_06281	167	3	-5.7253
CTTCCCCATGGCCGACCCTG	C4orf46	HGLibA_06335	72	3	-4.52281
AGTGTCCAATTGAAAGAAGA	C4orf6	HGLibB_06343	7	3	-1.33298
TATAATCTACCTGACTGGTC	C5	HGLibA_06351	28	3	-3.19096
CAAGACGTTATGTCATGCCT	C5orf48	HGLibA_06394	92	3	-4.87214
CATAGATTCGTTGTGTGATG	C5orf52	HGLibB_06400	159	3	-5.65491
AGACCCCAAGGACTCTACGG	C5orf60	HGLibA_06416	111	3	-5.14034
TGCCTCCACCTGCCTGCATG	C5orf60	HGLibB_06412	34	3	-3.46226
TTTGTGTTGAATATGCATGT	C6orf10	HGLibB_06426	292	3	-6.52774
TTTGCAGACAAAGAAGTGAC	C6orf132	HGLibB_06439	77	3	-4.61838
CATATCTCTTACAAACCTCG	C6orf70	HGLibA_06510	62	3	-4.31026
GAAATCCCTTCTTGTTCCTT	C8orf34	HGLibB_06606	135	3	-5.42044
CTCCTCCACATCTTGATCTA	C8orf4	HGLibB_06613	24	3	-2.97684
CCCACACAGATTTGATGTTT	C8orf46	HGLibB_06623	186	3	-5.87988
GACAGATACCGCCAGTGCCC	C8orf46	HGLibA_06630	35	3	-3.50291
GCGCCTCCATATGCCTACCC	C8orf76	HGLibA_06648	6	3	-1.14034
CAACTATCCGCCGCATTGAG	C9orf43	HGLibA_06733	35	3	-3.50291
AACGAGCCACGTTGCCTTTC	C9orf85	HGLibA_06767	105	3	-5.0609
AAGACACGTATCCCTTCGCC	CA10	HGLibA_06789	95	3	-4.91794
CCCCCTGCAGGACCGCGAAC	CABP4	HGLibB_06848	90	3	-4.84078
GTTTGAGCGCATCAGCATGT	CACNA1G	HGLibA_06892	14	3	-2.23987
CGCCTTAAGGAATTCCCGTT	CACNG4	HGLibA_06937	45	3	-3.85654
GCTCAGCAGACTCTCTACTT	CADM3	HGLibA_06972	60	3	-4.26372
ACAGGTCGCCCTCCCCCGAG	CAMKK1	HGLibA_07088	57	3	-4.19096
GGATGTGTTTGTGACCCGCA	CAMKV	HGLibA_07097	65	3	-4.37738
CCGACAGTCTGTATAATATT	CAMSAP1	HGLibA_07107	121	3	-5.26372
TGACCCGCACTCTTATTGAC	CAPZA3	HGLibA_07211	60	3	-4.26372
TTGTACCTTCGCCCACTGAA	CARD17	HGLibA_07229	117	3	-5.21562
AGCTGTGCAGTCCAGACTCA	CARS	HGLibB_07254	5	3	-0.917943
AGTCACCCTCTTCAAGCTTT	CASP2	HGLibB_07300	91	3	-4.85654
CATGTACATCTTCGCTATCT	CATSPER3	HGLibB_07354	26	3	-3.08787
CGTCAAGGATATCCACTGCA	CAV3	HGLibB_07375	37	3	-3.58091
AAACACACACCTGGATAGTT	CBLN4	HGLibB_07409	64	3	-4.35535
ACTATGATTCAACAACAGGG	CBR4	HGLibA_07425	75	3	-4.58091
GCAACATAGTAAAAGAGTAG	CBWD1	HGLibA_07429	51	3	-4.03342
AGCAGAGCAATGATATCGCT	CBX5	HGLibA_07458	136	3	-5.43101
CCGATCGTAGCGCCGCATCT	CC2D1A	HGLibA_07474	85	3	-4.75925
GCGGGAGAAGCCATACTGTC	CCBE1	HGLibB_07487	9	3	-1.65491
CCTCATACTTGATCTTCCAC	CCDC102A	HGLibB_07503	8	3	-1.50291
GTCACACCATTATAGTACCG	CCDC109B	HGLibA_07531	86	3	-4.77592
TTCAGTCAAATAGACGACAG	CCDC122	HGLibA_07570	32	3	-3.37738
CCTGGTTGAAGACGCCTGTC	CCDC134	HGLibA_07598	24	3	-2.97684
CTTCCTGCTCCTGATCCAAA	CCDC142	HGLibB_07612	109	3	-5.11434
TGTGCAGCTTCTGCTTCTCC	CCDC148	HGLibB_07628	84	3	-4.74237
GAATCTGGGCGTCGCTCTAG	CCDC167	HGLibA_07675	33	3	-3.42044
GTTTGAATTCTTCTTGCTTT	CCDC174	HGLibB_07698	67	3	-4.42044
CAGCGCCTCGACCGCGACCG	CCDC175	HGLibA_07707	129	3	-5.35535
GTCAACTCAGATCGAAGTAA	CCDC181	HGLibA_07724	8	3	-1.50291
CCCACGCCTCATGTTACCTA	CCDC27	HGLibA_07741	27	3	-3.14034
TTACCTCCAGAATTCAGTGT	CCDC38	HGLibB_07762	20	3	-2.7253
GATATTAACTCCACAAAAAT	CCDC41	HGLibB_07771	7	3	-1.33298
CGTCGGAGTCCCCATCCATC	CCDC42	HGLibA_07780	96	3	-4.93289
TCATGGCGCGGATCCGTTTC	CCDC42	HGLibA_07782	14	3	-2.23987
GATATCATAGGCTACCCAGG	CCDC50	HGLibB_07786	36	3	-3.54243
GAAAAAGATTCAGAATCTCT	CCDC77	HGLibB_07862	68	3	-4.44151
GACAGGAACTCCCCAAAAGT	CCDC9	HGLibB_07913	43	3	-3.79241
TTTCAAGAAAACTCTACGAT	CCDC93	HGLibA_07930	103	3	-5.03342
CATGCACCGTCGCTTTCGCC	CCKBR	HGLibA_07959	35	3	-3.50291
ACCCTCCATGGCCCTGCTAC	CCL19	HGLibB_07978	21	3	-2.79241
CTACTAGCACGAGGAGAGAC	CCL4L1	HGLibA_08031	21	3	-2.79241
ACTTTCGCCTGAGCCTATTT	CCNB1	HGLibA_08058	374	3	-6.88373
TGTGACATCTGTAGGAGTGC	CCND3	HGLibB_08071	170	3	-5.75083
TGAAAGTGAACTGGCCGTGA	CCNJ	HGLibB_08100	18	3	-2.58091
CGTCCGTCTGAGATTTACTG	CCNY	HGLibA_08132	48	3	-3.94769
ACACCGCGTGCACAATTGCC	CCR4	HGLibA_08155	52	3	-4.0609
AAAATTCTTATTGCAAATAC	CCT2	HGLibB_08189	38	3	-3.61838
ATTGAAAAACAGAGTAAAGA	CCZ1B	HGLibA_08226	54	3	-4.11434
CAGGCCCGAGGAACCTCTAG	CD19	HGLibB_08253	8	3	-1.50291
ACATCCTGCCCAATGCTAAC	CD1B	HGLibA_08268	19	3	-2.65491
ATCGTGTACTGCACCCGCTG	CD248	HGLibA_08311	60	3	-4.26372
TATTATGTCTGCTACCCCAG	CD3E	HGLibB_08365	84	3	-4.74237
AATGCCTCCGCTTATGTTGC	CD52	HGLibA_08405	15	3	-2.33298
GCACCAAATAATATGCCACC	CD55	HGLibA_08412	78	3	-4.63676
CTCTTTGCAGCGTCTCCATC	CD5L	HGLibA_08420	222	3	-6.13388
CTGCTATTCTCCTTGATCCT	CD5L	HGLibB_08414	180	3	-5.83283
TTGCTGACGGCAGCCCTCTC	CD6	HGLibA_08424	125	3	-5.31026
GGGCACTTGAACATTCTCGT	CD72	HGLibA_08441	33	3	-3.42044
TCCGGGAAGCTCCCCTTCAG	CD74	HGLibB_08438	18	3	-2.58091
TAGCCTGCTGAACCACGTTC	CDC20B	HGLibB_08513	20	3	-2.7253
CTCACGTCTGCTCCGCCATG	CDC25B	HGLibA_08530	17	3	-2.50291
AGACACTTACAATTGTGTCC	CDC27	HGLibB_08531	17	3	-2.50291
AAAAGCCGCATGACCGAGAC	CDC42EP1	HGLibA_08567	36	3	-3.54243
TGAGAAAATGACCGGCTGTC	CDCA2	HGLibA_08601	32	3	-3.37738
CCCAGCCACGTTTAACACGT	CDH12	HGLibA_08638	60	3	-4.26372
TCAAGTACTCATCCAAGCCA	CDH12	HGLibA_08639	55	3	-4.14034
AGCCATCTCTCTTACCCGAG	CDH17	HGLibA_08651	56	3	-4.16587
CCATGTCTTGGGCCAGCAAC	CDH23	HGLibB_08660	40	3	-3.69053
AGAGTGTCCACCCATATCTT	CDH8	HGLibA_08692	173	3	-5.77592
ATTATGCAGAGCATGACTTG	CDK19	HGLibA_08752	98	3	-4.96234
TCAGCTTCTTGTCGCTGTGC	CDK5	HGLibB_08767	26	3	-3.08787
CTGGGTATCCCTAGCGGTCC	CDK5R2	HGLibA_08780	1	3	0.667019
TAAATATACCCTTCTCCATT	CDKL3	HGLibB_08806	98	3	-4.96234
GCAGGTACCCTGCAACGTCG	CDKN2B	HGLibA_08839	0	3	1.66702
TGAGGTTGTTAGCCTGATGC	CDKN2C	HGLibB_08836	13	3	-2.14034
GCTGATGTCAACGTGCCTGA	CDKN2D	HGLibB_08839	0	3	1.66702
AATAGTTTCCGGAGTCCGCC	CDON	HGLibA_08857	33	3	-3.42044
TTCTCGTAGCCCTGTAACCT	CDON	HGLibB_08850	145	3	-5.52281
GTCTTTCCTCATGGCTTCCC	CDY1	HGLibA_08905	144	3	-5.51289
GTGCAGGTTCAATCCCCCGT	CDYL2	HGLibA_08920	211	3	-6.0609
TTACCGAGAAGGCAGAGCTG	CEACAM3	HGLibA_08939	38	3	-3.61838
AACCTGCCCCAGAATCGTAT	CEACAM6	HGLibA_08947	135	3	-5.42044
TAGCCTCATCGCCCCCGATT	CELA3A	HGLibA_08997	174	3	-5.78419
GCAGATAGTGAAAAGTCCAA	CELF2	HGLibB_09000	57	3	-4.19096
TTTGTAGTCGTCAGCTCATC	CEP104	HGLibA_09095	47	3	-3.91794
CTCTCCAGAGCTCCAGTATT	CEP152	HGLibA_09110	98	3	-4.96234
GCACCCGCCTCAGTTCCTTC	CEP170B	HGLibB_09111	19	3	-2.65491
CAATGAGAAAATATCTGCAG	CEP44	HGLibB_09133	31	3	-3.33298
TCTCTTGCAAATTGTCCAAT	CEP78	HGLibB_09160	91	3	-4.85654
TCTCGTCAAAGTTATTCACC	CEP85L	HGLibB_09164	82	3	-4.70802
TGCAGCCAGCGTTGCTCCGA	CEP89	HGLibB_09167	60	3	-4.26372
AACGCATGCTCGCCTCGCTC	CERCAM	HGLibA_09192	1	3	0.667019
AGTGGACGGCCCCCGCATGC	CERCAM	HGLibA_09191	80	3	-4.67283
CTGAACGGCGCGCACCTGTG	CFD	HGLibA_09253	55	3	-4.14034
GACAAGTTCAAGTAAATTGT	CFDP1	HGLibA_09257	29	3	-3.23987
ACCAAGGATGGAGATGTTCC	CGB	HGLibA_09298	209	3	-6.04723
CTTCCAGACCCGCGTGCTGC	CGB	HGLibB_09290	182	3	-5.84868
AGCCTTCTCAAGTGGGATGT	CGGBP1	HGLibB_09310	166	3	-5.71669
ACTAACCTTCCTCCTCACAG	CGN	HGLibB_09312	153	3	-5.59977
TGATGCTGCACTTCAGAGTC	CGREF1	HGLibB_09319	108	3	-5.10117
TGCACCCCCAGTAGCATGTA	CGRRF1	HGLibB_09321	32	3	-3.37738
CGTCCGTGTCACGGATGTGC	CHAD	HGLibB_09333	35	3	-3.50291
[truncated: 117,462 more rows]

## Sheet: Screen 2
gRNA sequence	gene targeted	gRNA name	read control	read sorted	fold change (log2)
CTGCAGTGTGCCACCGTCAT	TMEM127	HGLibB_50855	703	1806735	11.8616
GTGCACATAGCCCAACACGT	TMEM127	HGLibA_58204	334	802010	11.7613
CGGAGGCACCTGTTCGCGCC	TMEM127	HGLibA_58203	130	164332	10.8289
GCTGAGGAGATCGTCGAGGT	hsa-mir-3150a	HGLibA_24711	697	49303	6.67839
ACCTCGAATTAACTCCTACG	WWP2	HGLibA_62743	42	11533	8.6034
GGCAGCGCGCCCTCCCCCGA	PYROXD1	HGLibA_47991	83	764	3.72306
ACCTTGCATCATACTCCTGT	MYH9	HGLibB_31700	18	457	5.12733
AGGTTGACGATTATGCACCT	WWP2	HGLibA_62741	57	310	2.95885
CTGGCCGAATCTCACTATGT	dummyguide	HGLibA_14545	104	233	1.69218
GATGACATCCACTACGATGT	THSD1	HGLibA_57689	3981	204	-3.74374
GGTCTTTCTCGGTGTCGTCG	LRRC18	HGLibA_35559	34	192	2.99923
GATCCGCCCAGGCCCGTCCT	PTH2	HGLibB_40321	65	177	1.9674
GATGAGCCTGAACCTCCCTG	IP6K2	HGLibB_24417	57	149	1.90689
AGCCAGAGTAGACGTCCCAC	GPR152	HGLibB_20908	33	135	2.53606
TCATACATACCAGAGTAGCA	MSANTD3-TMEFF1	HGLibA_38466	107	125	0.758449
CACTGCGGAGGACATCTGTT	IFIT3	HGLibA_30920	54	122	1.69721
CAAAGTCTGATACCCACGTG	OR4D2	HGLibA_42261	116	118	0.56051
AAAGTCCTTACCTCGGCAGT	LRP1	HGLibA_35485	1835	116	-3.43593
GCTTAGCCCCCATGTACTAC	RAB5B	HGLibB_40912	40	110	1.97292
AAGAGTCCTCCAGTCCAGCC	SAMD3	HGLibB_43626	10	108	3.84481
CGCGCCCTCCATGCGCCACA	TWIST2	HGLibB_53314	14	104	3.34341
TGCGGAAGGACACGTAGGTC	TPBG	HGLibA_59387	25	102	2.52212
CTTCGGTCTCGTATTGTGTC	PSMF1	HGLibA_47489	118	99	0.285095
ACCACCTGCTGCGACCCGAA	HPS3	HGLibA_23048	38	95	1.83562
CTATACCTTGTGCTCGAAGC	KIF5B	HGLibA_33239	54	93	1.30929
ATGCTGACATATTTACTAGA	hsa-mir-628	HGLibA_28805	10	92	3.61578
GGTATTTAGCCTCACCACAG	TTC5	HGLibA_60436	31	91	2.05962
CATGAACAATCGCCAGCACG	SNX10	HGLibA_54315	26	88	2.2569
CGAGTATTCCCAGTATGGTT	C10orf129	HGLibB_05050	62	87	1.01821
GACCTCATCGATGAGGCTTA	MRPL28	HGLibA_38230	0	87	6.99549
TGGCCGAGGAAGCTGCCGAC	CDSN	HGLibA_08887	28	85	2.10434
TCAAGGGAATTTGAACTTCT	KLRK1	HGLibA_33603	112	83	0.108195
ATACCAGATGCGTCCGCTTG	dummyguide	HGLibA_14335	48	81	1.2789
GGTCCTTCTGACCCCAGTTG	ZNF789	HGLibB_57691	26	81	2.13872
AGCTTCAGAATGTCTGCTAA	CDHR3	HGLibB_08698	22	80	2.35234
AAGAAGCTCCCGAATCTTAT	LANCL1	HGLibB_26966	280	76	-1.33158
GCCGCCCCAGTGCCGAGTTG	DIO2	HGLibA_13242	29	75	1.87709
CAGCATAGCTAAGTCTCTCT	KIAA0753	HGLibA_32937	47	74	1.17991
TGAGCGCCCGCGCATTGTGC	TFAP2D	HGLibA_57417	30	74	1.81068
CGGCGAAGGTGACATAGACC	TMEM127	HGLibB_50856	0	72	6.72588
CAGCATTAATACTAGGTGTA	DNAJC19	HGLibA_13590	102	71	0.0194811
CTTGACAGTGATGCTGTAGC	NBEA	HGLibA_39495	71	71	0.536057
TCGTTCAGGGATTGTCAATG	SUMO2	HGLibA_56066	33	71	1.61852
AGACTTACATAAACCGATCC	ADH4	HGLibA_00955	9	68	3.32265
TCGGCCACATCCGCCCGCAG	CACNG7	HGLibB_06942	32	67	1.57913
TGAACATGGGCTTTCCGCAG	C10orf35	HGLibB_05065	18	66	2.35422
CTCAAGATGCGTTCAGTCAG	OR5D18	HGLibA_42571	70	66	0.452399
AGTGACCACCCAACCTTCTG	TEX35	HGLibA_57388	30	66	1.64795
CCTTTGCAGAGTTGAATATG	hsa-mir-4778	HGLibA_27275	12	65	2.88001
CGGCATGCTGAGCGCGCCAC	POU3F3	HGLibB_38721	76	65	0.313664
CTCCCTTACAGTATACACTT	ATP11C	HGLibB_03557	94	63	-0.0337989
TGCAAGCAGCAATGAGTTCC	DEFB110	HGLibB_12831	20	63	2.14374
TGAGAATTTGATGCAAAAGA	CBWD5	HGLibA_07439	119	62	-0.393554
AAATACCTCGTTCGACTGAA	NDNF	HGLibA_39690	12	62	2.8129
CGAGAGATCGAAGCTGAGCT	OTOP3	HGLibB_35696	13	62	2.70598
CGACTGCCACTCTTACTAGA	hsa-mir-628	HGLibA_28804	65	61	0.445859
TTTGTGTCCCATGATGAGCT	SEMG2	HGLibB_44330	1395	61	-3.95683
TCTGGCTTGACACGACCGTT	dummyguide	HGLibA_14180	126	60	-0.521891
GAAGGATGTACGTGTCCGCT	VAX2	HGLibB_54493	56	60	0.633904
ACCGAGACTCTAGTTCAGCC	GOLGB1	HGLibA_20650	23	59	1.85798
AACATGGGCAACTTCTTTTC	hsa-mir-495	HGLibA_27435	1027	58	-3.58692
CTTCCAGGGGTTTGTTGCAT	HADHB	HGLibA_21811	77	57	0.108635
TCCGGCCAGGATCAACTCGT	EMD	HGLibA_16032	62	56	0.391667
TCATCAAATGTTACAACCCT	TCP11L2	HGLibB_49790	109	56	-0.412413
AAAGATCACCTGCATGAACT	MAGEA9	HGLibB_28882	145	55	-0.846413
TGTGGCTGTCTACTTCTCCC	ZNF419	HGLibB_56888	40	55	0.98586
AACTGAGGCCCATCAGGATG	NAT10	HGLibB_32126	40	54	0.959864
CTAGTTTGCCATTCTGTATG	DDX21	HGLibA_12672	55	53	0.483589
CCAGGATTCACACCTTCAAC	HTR3D	HGLibA_30678	28	53	1.43296
ATAGGCTTCTACCGAATTCG	NIM1	HGLibA_40221	22	53	1.76738
GCAAGCGTACCTGCGCCATC	CCDC96	HGLibB_07931	38	52	0.978575
TGATGCGTGAGAAATTTGCC	SERPINA6	HGLibA_51815	25	52	1.56354
TGCTTGCTTACCTAGCCGTC	EPSTI1	HGLibA_16385	59	51	0.329606
CTCATGCTTGTTACTGCCCT	CCL23	HGLibB_07994	138	50	-0.910459
ACCCCGTCAACTCGGCCGTC	FGF2	HGLibA_18390	53	50	0.453595
TGTGCGCCATCGGACACCGC	ODF3L2	HGLibB_34247	3	50	4.20848
CGACGCATTGTCGTTATCTG	CCR6	HGLibA_08161	88	48	-0.324967
TCCGGAGACCCTGCACACCT	COL20A1	HGLibB_10525	29	48	1.24388
GGCCTACCATACCCTGGAAG	CPA2	HGLibB_10877	2	48	4.5658
GGCTTTGCGCCCGCTTAGTC	ICAM4	HGLibA_30792	4	47	3.79909
ATGCTCATGACGTTCGCCTC	MLL5	HGLibA_37692	60	47	0.190282
CTGGACTTTATTTACCTACT	PAPD5	HGLibB_36078	52	47	0.393099
CGGCCGACCCCCACCGTTTG	SNX3	HGLibA_54368	9	47	2.79909
CAATTCAACCCACTTTAGCT	ZNF483	HGLibA_64363	149	47	-1.1078
TCAGACTTCCACTATGATCA	AGO3	HGLibA_01211	1	46	5.09065
GTACCGTCTCAGCCTATCAA	ANKRD20A1	HGLibB_02025	57	46	0.232665
CTGCCAGGATGGAAAGGGAA	hsa-mir-5006	HGLibA_27483	11	46	2.50568
AAAATACCTCTGACCCCTCC	NCOA2	HGLibB_32295	60	46	0.159908
GACCCAGTACTTGTTGAAGT	BEST4	HGLibB_04426	23	45	1.47466
GCTTTTCTTTATCTTCTATG	hsa-mir-1270-1	HGLibA_23568	238	45	-1.84125
CGATCTCCTCGTACCGGGCG	KRT78	HGLibA_33834	22	45	1.53606
CTCTACTGCTACCCATATTG	OR51B4	HGLibA_42374	58	45	0.176976
AAGCCATATGAATCTTACAT	VPS26A	HGLibB_54685	1	45	5.05962
TGAACTTCCTGCGCTCGCAC	PEMT	HGLibA_44333	58	44	0.145267
GGAGTGCATCTGAGTGTCCA	CCDC108	HGLibB_07524	11	43	2.41053
CGCCAACCAGGATCACACTC	MTHFD2	HGLibA_38669	49	43	0.351632
TTCGCACCTACCTGGGGGTT	ZNF486	HGLibB_57016	13	43	2.18813
ATGCCATCAAAAACATGCGC	PPM1E	HGLibB_38922	15	42	1.96232
TGGAGCTCTGGCAACGGCAA	LCE3A	HGLibA_34418	34	41	0.799091
ATTACCTGTGAACTAATGCT	AKAP14	HGLibB_01416	41	40	0.501291
ACGATTCCCCATCCTCTGAG	C10orf90	HGLibB_05098	21	40	1.43418
ATCACAGCCCAGAGAGCAGA	IFNA7	HGLibB_23659	24	40	1.24975
CAGACTGACCCTCGTTGAGA	KIAA0247	HGLibB_25579	52	40	0.165688
GGAGTTCACCGTGAACATCA	DNAJA3	HGLibB_13496	36	39	0.648531
GCCCACATGCAACTTTGTTG	RBM4	HGLibA_48834	96	39	-0.741928
GTCGAACTGCACCAGCTCAA	SLC27A5	HGLibA_53114	28	39	1
GGAGCCAGTTTGCCATTCGC	TOMM7	HGLibA_59266	28	39	1
AAAAGCCGGTGCTGCTCTTT	DNHD1	HGLibB_13657	13	38	2.0141
CACATTGACATCATAGTTGC	JOSD2	HGLibB_24943	41	38	0.429141
GCAGAAGGAAATACTCAATG	KIAA1257	HGLibB_25696	41	38	0.429141
TGGGGCTGTGCCCCGAGTCA	SLC25A34	HGLibB_45661	26	38	1.06657
TGGTGGCATGACACCTCAAC	GNAT3	HGLibA_20478	14	37	1.87709
TCGCGAAGGAGATGTTGACT	HTR3E	HGLibA_30679	90	37	-0.72381
TTATCCAGCCCCAACTGTGC	MAPK1IP1L	HGLibB_29226	15	37	1.78398
TCCTATAGCAACCATCGACT	MFSD6	HGLibA_37397	8	37	2.61406
TCTGAGAGAACTACTCTATG	PARPBP	HGLibA_43539	128	37	-1.22724
GGAAGCATTTCCCGTTTCAG	PIWIL2	HGLibB_37727	6	37	2.97663
TGAGTCCATAGTTGTAATCC	TYW5	HGLibA_60776	68	37	-0.32454
CCAGAGGCCAGCGTCCAGTT	C16orf54	HGLibB_05451	196	36	-1.87654
CTCGGAGTAGCAATTGCTCC	HPSE	HGLibB_23032	94	36	-0.824346
CTTGGTGGCCTATTACCAAA	NCKIPSD	HGLibB_32281	90	35	-0.801813
GTCATACATACCTTGAGCGA	TFE3	HGLibA_57447	119	35	-1.20091
CTGAGTCCAGTAGCGACTGT	XPNPEP2	HGLibA_62844	38	35	0.420579
CGTCATACTGCAGCTGTCCT	SLC46A2	HGLibA_53476	67	34	-0.422123
ATGGTCAGCCTGCCAGCCGT	SYT9	HGLibB_49034	45	34	0.141778
GAGGACACCAGTCGATGTCC	CORO1B	HGLibA_10777	45	33	0.0999576
AGAGACTCCACGTCCCGCTC	GPR161	HGLibB_20929	40	33	0.265968
CTAGTTTCGCAGATAGATTG	HERC6	HGLibA_22168	97	33	-0.99119
CTCCCTAGTTCTGCTTGCAA	IL23A	HGLibA_31386	19	33	1.30159
CTCCTACCTGGCGCAGGTTT	NRXN2	HGLibB_33691	82	32	-0.794589
CTTACCGTGGGACCAGTATT	UBAP1	HGLibA_60834	58	32	-0.302192
GCCTCAGACCATCGTGCAGT	BOD1L2	HGLibB_04671	132	31	-1.51923
CCAAAAATCGTCTGATCCTA	FAM179B	HGLibB_17286	73	30	-0.7192
CTTCATGTACGGCCGACCGC	KLF17	HGLibA_33352	48	30	-0.124457
TATGGCGGCTGGACATCCCC	CSRNP3	HGLibA_11428	63	29	-0.557053
GGCTATAACTATCATTTCCA	hsa-mir-5739	HGLibA_28439	141	29	-1.7068
TTACACCCTATCACGTCATG	SUCNR1	HGLibA_55992	76	29	-0.823839
CTGCACACCTTCGATCTGCT	ABHD4	HGLibB_00277	23	28	0.809075
CAATGATGCCATGTCGATAT	BOD1L1	HGLibA_04672	69	28	-0.735245
CCCTATGGATGTTCCGTCTG	ZNF394	HGLibB_56841	127	28	-1.60596
GCACCACCGGCTTTCGCACA	ZNF497	HGLibB_57038	18	28	1.14611
GAGTCAAGATGTTCAAACAC	CXorf23	HGLibB_11895	27	27	0.536057
GTCCGCCTCGTCCATCGCTT	PTGER1	HGLibA_47600	63	27	-0.656588
CGCGCGCCCACCTCGCGAAA	WNT6	HGLibA_62668	108	27	-1.42477
GCTTTCGAAACCAGAAATTC	CTSV	HGLibA_11732	39	26	-0.0309839
TCAGATCTGCTTTCAAGAGA	MYBPC1	HGLibB_31608	14	26	1.38405
CCAGTGACCACGCTGTCTCC	PCCB	HGLibB_36335	88	26	-1.18479
CAAACATGAAGAAAATGAAA	TRIM37	HGLibB_52414	3	26	3.29094
TGCCTTTGTTCTCCGTCTGC	WWP2	HGLibB_55388	30	26	0.336748
TCCTTACATGTGGGAACCCC	ZFYVE20	HGLibA_63568	0	26	5.29094
GTATCTATCAGAGTCAGTGT	MKS1	HGLibB_30316	73	25	-0.972957
ATCCTGCACGATTTCCCCAT	C10orf35	HGLibA_05070	15	24	1.17991
CCGAGTATTGAACTCGAAAA	C1orf127	HGLibA_05764	1	24	4.17991
CCTTTATGTCTTTCCCGTAG	GSTA3	HGLibA_21457	60	24	-0.750824
GATGACTGTGCAAAAATACT	PPIP5K2	HGLibB_38908	65	24	-0.864481
CTCCAGATCAGCCTCCAACT	QARS	HGLibB_40668	52	24	-0.548008
TACCAACAGATGTTGCTTGA	WDR47	HGLibA_62394	58	24	-0.70273
TTGAAATTCGATATGCACCG	ERMARD	HGLibA_16503	17	23	0.951094
TGTCTTCCTTCCTGCAACAA	FAM72B	HGLibA_17710	119	23	-1.78587
CTTTAAGGCCTCAAAAATGT	hsa-mir-15b	HGLibA_23998	12	23	1.42058
TGTCCGTGTGAAGGATTGCC	LOC100130880	HGLibA_35087	44	23	-0.370834
AGCCACCTGTTCACTATCCA	PM20D1	HGLibB_38235	53	23	-0.633868
GCTCGTGGCGGGGGTCCTGT	CLPSL2	HGLibB_10101	28	22	0.201638
AAGTGTTGTGTCTTCAGCTG	EPPIN	HGLibB_16335	38	22	-0.225784
GCTGCTCCTCCTGATTCTCA	hsa-mir-761	HGLibA_29958	35	22	-0.110306
TTAATGAATGAAACCACTGC	HSPA4	HGLibB_23255	58	22	-0.823024
GTCTGACCGTGACTTGCTGC	SH3GL2	HGLibB_44895	31	22	0.0596186
CCTGAACAGAAGATGTCAGA	SLC11A2	HGLibB_45301	5	22	2.47466
ACCAGCGTATGCGGCCCCAG	TSSK1B	HGLibB_52945	69	22	-1.06966
AAAAGCTGTACCTGTTGCTC	ADAM28	HGLibA_00764	40	21	-0.362064
GAGCCGGCTCCTTCGCCACT	C7orf50	HGLibA_06550	97	21	-1.61922
GCTTCCTCATCGAGGCCATC	CYP2A7	HGLibA_12109	143	21	-2.17444
ACCCACCTGGTCATGACATA	GPR78	HGLibB_21059	48	21	-0.619222
TCATAAGCCTTTTGGCCACT	hsa-mir-6718	HGLibA_29089	162	21	-2.35324
AGCAACACCGATCTACCTCC	PRAMEF20	HGLibB_39259	102	21	-1.69101
TACATCAGCACCCTCAAAAC	AHSA1	HGLibB_01311	7	20	1.92837
CCCAGGAGGGCCAACTCCGC	C11orf86	HGLibA_05202	12	20	1.22793
ATTCGCCTCCATCTGTACCA	USP12	HGLibB_54134	74	20	-1.30044
CAAGAGTCTGATTCATAGAA	WDR35	HGLibB_55006	54	20	-0.852986
TTTGAAACCCAATCTGCTAC	ZCCHC6	HGLibB_55976	53	20	-0.826513
CCGTAGGGGCCGCTCCTCGC	ZFP28	HGLibA_63483	1	20	3.92837
GAAGGAATGCCTTGATCATC	BDH2	HGLibA_04378	84	19	-1.55141
ATGCAAAACCAGTGCACCCT	GAS2	HGLibA_19645	50	19	-0.814441
CCTCACCTGGAGAGTGTTCA	hsa-mir-365b	HGLibA_25242	23	19	0.273022
CCCTTCCATCCCTGAGGCCG	hsa-mir-6781	HGLibA_29354	10	19	1.39855
CCGCCGAAGACGAGCCGTCG	SNX18	HGLibA_54340	39	19	-0.463943
ACACCATCCAAATAGCGCAG	GLIS2	HGLibA_20274	34	18	-0.345299
GATTAGCTGCCGTCTCAACG	KIAA0247	HGLibA_32901	14	18	0.877094
CCTGAGCGAACGCTCGCACG	PRM2	HGLibA_46898	22	18	0.260422
GTCCTGAATCTCCGCACTGC	TGFBR3	HGLibA_57517	44	18	-0.707869
ACAGATTGCCACACTTCTGT	TRANK1	HGLibB_52228	51	18	-0.916456
CGCCAGGTACGGCATCAGCC	ABHD17A	HGLibB_00263	17	17	0.536057
CGGTTAAGAGTACATGCCCC	CD200R1L	HGLibB_08280	10	17	1.24655
CTGGTCGCTTACGAGGAAAC	HSF4	HGLibA_30518	30	17	-0.248215
CTGGATCAACAACCGCCTTG	LCLAT1	HGLibA_34445	70	17	-1.44377
ATAATTATAACTGCAATCGA	LYPD6B	HGLibB_28689	12	17	1.00554
TGTCAAGAAGAGCCACTCGC	PLAGL2	HGLibB_37911	57	17	-1.152
ACAGCGATTTAAGCGGCCCT	TMEM247	HGLibA_58593	57	17	-1.152
CGGTGTTATGCCGGACAAGA	hsa-mir-4442	HGLibA_26226	30	16	-0.330677
TGAGCAGGAAGTCATAGGCC	RAB40A	HGLibB_40881	447	16	-4.18384
TTACTGTGTACTACGCTTCT	SLC22A10	HGLibA_52824	33	16	-0.463943
TATTCCTCGTTGCTCGCCTG	ATP10D	HGLibA_03550	68	15	-1.57247
CCCCTAGGCTTCTTGACACC	CST4	HGLibB_11443	29	15	-0.370834
CATGTCCTATGACCGCTGCA	OR6C75	HGLibB_35364	47	15	-1.04891
TTGTGGCAACCTATTAGAAG	PRAMEF2	HGLibA_46594	27	15	-0.271298
CCTGACGGCGACCTCAGCGA	TP53INP2	HGLibA_59360	17	15	0.366132
GAACGGATTAAGCCACAGCC	CELF4	HGLibB_09007	0	14	4.44295
GCCATTATTTCTTCTCTGAG	EMB	HGLibB_15976	3	14	2.44295
CACCTAGAGGACAGGTAACA	hsa-mir-3605	HGLibA_25109	54	14	-1.33841
CTGCACCACCGCATAGACCC	MAS1L	HGLibB_29349	20	14	0.0506298
CATGCAGGATATACGTACTG	MEMO1	HGLibB_29841	89	14	-2.04891
CTTTGACCGCATCGCGCAGA	MOB3A	HGLibA_37881	329	14	-3.92337
GCTTCTTTAATGAGCTGTTC	NUP205	HGLibB_33992	4	14	2.12102
GCCAGGAGGGGAAGCCAGCC	SPDYE6	HGLibA_54887	13	14	0.635592
TTATGGTCCCATACTTCCTA	TAS2R1	HGLibB_49303	103	14	-2.25749
TCTTGATCCTTTCCCACCTG	CNTN1	HGLibB_10390	87	13	-2.11602
TTGTTAAAGTCTCGTGTCTT	FAM162A	HGLibA_17221	33	13	-0.744051
TTCCTCAGTTGTTTCCTGTA	GTPBP8	HGLibB_21594	82	13	-2.03163
GCAAACGAAACACTGCTCGG	OR52B2	HGLibA_42433	135	13	-2.74405
AGGGCGCGCTCGCAGCCAAC	OXTR	HGLibB_35798	33	13	-0.744051
ATCTGTACGATTTCGTTCTC	RBM34	HGLibB_41484	3	13	2.34341
ACCTTGCGGCCCACATACAC	RNF19A	HGLibB_42548	28	13	-0.514569
ACTACTACATGCTCCGAAAT	TLN1	HGLibA_57923	0	13	4.34341
CTCTGTGATCGAATCATCAT	TRIT1	HGLibA_59943	51	13	-1.35703
CTTGTCTTCATTTAAACTTG	XAGE1A	HGLibB_55399	360	13	-4.15244
CACTGCAGTTGAGTGAGCAC	C4orf6	HGLibA_06346	50	12	-1.43593
ACTGGTCTTCAGTGTGAGAC	FAM228A	HGLibB_17512	66	12	-1.82959
CAGCATGTACGAGTACACGC	HECW2	HGLibA_22104	29	12	-0.670394
CACCAGCATGCCCCGCCACC	IQCF5	HGLibB_24479	25	12	-0.463943
TGCTGCCCTCCGAATTTCTT	PLAU	HGLibA_45251	61	12	-1.7177
AGACTCTTCATTCTCTTCGC	PODXL2	HGLibB_38412	31	12	-0.763504
AAGTATAGTTGCTTCAGAAC	TM9SF2	HGLibB_50663	26	12	-0.518391
ACACGTTACGCTATTCGTTG	C2CD3	HGLibA_06091	18	11	-0.126908
CATGGCGGTGACCATGCTGC	PNMA6A	HGLibA_45666	11	11	0.536057
ACCTTCGGGAGCAGATCACC	TRIM17	HGLibB_52358	19	11	-0.200909
TGGAGACCGGTGGCCTGTTT	TRPC5OS	HGLibA_60032	42	11	-1.30525
TGTGGTCCACTGATAATATC	KDM1A	HGLibB_25453	11	10	0.410526
CTTGACCAGTTCCTTGAACT	PARVB	HGLibB_36213	20	10	-0.396829
AACGTGACGAACTTCCTCAT	PRLHR	HGLibB_39554	79	10	-2.32644
GATTATGACTCTACTAAGAG	SCG3	HGLibA_51189	129	10	-3.02688
TAATTGATATTAGAGAATAT	SUB1	HGLibB_48636	7	10	0.995488
AGGGGACAGCGCGATGTTTG	YIPF2	HGLibA_62961	46	10	-1.5591
CAGGCCCTCCGACAGAAGAC	ZDHHC23	HGLibB_56040	38	10	-1.28991
TTCTTCCTCTGAATTGTAGA	ZMYND12	HGLibB_56351	56	10	-1.8374
AGATCTGAGTATTGATGCCA	ERGIC3	HGLibB_16451	8	9	0.68806
CTGCCGAAGCCCCCCAGTCA	FLOT1	HGLibB_18624	69	9	-2.2713
CTTAGTGATTCAGCCATTGT	KIAA1210	HGLibB_25678	161	9	-3.48187
ACACACACACCTGGTTCCAC	LGALS9	HGLibA_34670	26	9	-0.896903
TATGGAGCCGCTGCAAGGCC	THOC6	HGLibA_57665	11	9	0.273022
AGCAGGAGCGACGGTGAACC	ASB16	HGLibB_03221	4	8	1.38405
CAGCTCACGCTTACCGCCGC	MFHAS1	HGLibB_30023	23	8	-0.878981
TAGTGTCCGGCTGGACTTGA	OR4C11	HGLibA_42225	100	8	-2.95223
TCTATTACTCGCTGTACTAA	PPP3R1	HGLibA_46481	30	8	-1.24821
ATCACACACATTGTAGCTCC	PRSS58	HGLibB_39923	8	8	0.536057
ACAACACGCCTCCATGTTTC	PSAT1	HGLibA_47295	55	8	-2.10137
TTTGGCTCTTCCTCATGCTT	WBP5	HGLibB_54921	179	8	-3.78587
CTGCTGCACAGATGCGTCAC	ALOXE3	HGLibB_01693	100	7	-3.12215
ATACTCACACCACAGCTGGC	CCL4L2	HGLibA_08034	137	7	-3.57247
TGACCGTGTCGCTATAGTGA	DHRSX_X	HGLibA_13156	89	7	-2.9558
TCTTATTGATCCTCCAGTCG	GABRE	HGLibA_19387	14	7	-0.370834
TAGGAGTGACATCACATATA	hsa-mir-489	HGLibA_27410	95	7	-3.04891
TTCTTTCTCTTCTGACAGAA	HSFY1	HGLibA_30528	94	7	-3.0338
TTTAGTAATGAATCGTATCC	KIAA1024	HGLibB_25646	110	7	-3.25836
ACTCCTCATCTGAGCGAAGT	KLK13	HGLibB_26207	30	7	-1.41814
TGATGCTTTCCAGCTGCCGT	KRT75	HGLibA_33825	101	7	-3.13637
ATGGTTGATAGTCCAATATG	KRTAP4-1	HGLibA_34036	55	7	-2.2713
GCGTTCCGCCCTCTTCATCC	TIGD6	HGLibB_50419	24	7	-1.1078
AGTTCCTCCACCACCGCGTG	TREX1	HGLibA_59660	76	7	-2.73073
TCATTGCTCTGCGGGTCCAC	WDR65	HGLibB_55086	46	7	-2.01853
TGCACCTACCTCTAGCCAAA	APOO	HGLibA_02552	17	6	-0.826513
TCCCAGTTAACTTCATTGAG	FBXO25	HGLibB_18030	16	6	-0.744051
GCCAGAAAACAACATAGGCA	hsa-mir-4774	HGLibA_27256	5	6	0.758449
AAGAAAGCGCTTCTCTTTAG	hsa-mir-518f	HGLibA_27729	53	6	-2.41148
CGTGATAGAAGTGCGAGAGA	MARCH8	HGLibB_29308	36	6	-1.86604
CAACATCATGTAGCACTTAT	NUP88	HGLibB_34029	30	6	-1.61078
TGGACCCGCACACGACTACC	PLXND1	HGLibA_45570	17	6	-0.826513
GCCGAGCTTCTTGTGATCTT	RUSC2	HGLibA_50759	230	6	-4.50834
CAGAAAGAGCAGTTCGCTTT	SERPINA9	HGLibB_44480	36	6	-1.86604
GAATATGATGCTGTATTGAA	SLC39A10	HGLibB_46037	61	6	-2.61078
TGTCCATAATCATGTCAGTT	TAS2R46	HGLibA_56702	131	6	-3.70098
GGATGTCCCTCCGCTGGACC	C20orf202	HGLibB_06010	4	5	0.799091
CTGACCACTTGTGTGAGATC	CNTLN	HGLibA_10399	23	5	-1.46394
AATATCAACGGGACGAACAC	CSTF1	HGLibA_11484	15	5	-0.878981
TCATGCAGAGTCGCCGTGTG	DUSP2	HGLibA_15157	51	5	-2.57942
CTTTCGTATTGCCTATCTCG	ENTPD7	HGLibA_16215	106	5	-3.62045
CACTTGGGCATTAACACTTT	FAS	HGLibB_17866	71	5	-3.04891
CTACTCATCGCCGCCCGCTA	FEM1A	HGLibB_18251	106	5	-3.62045
GAAGCTGGTTTGGATATGGG	HECTD2	HGLibA_22095	53	5	-2.63387
TGGCAGAGCTCAGGGTCGGT	hsa-mir-23a	HGLibA_24381	1	5	2.12102
CTCTCCCAGCATGCCCGCTT	hsa-mir-6862-2	HGLibA_29685	52	5	-2.6069
TTCCAAAGCATGTCCCATCC	KHDRBS3	HGLibB_25539	34	5	-2.00826
GGGAAAAGCTACAATACCTG	L1TD1	HGLibB_26850	59	5	-2.78587
GGAGGTCCTGCTGTACAAAC	MYO19	HGLibA_39104	66	5	-2.94507
CACCATACTCCTTCTAATAT	PGGT1B	HGLibA_44525	53	5	-2.63387
TTCTAGCTGCTCCCGCACCT	RAB3IL1	HGLibA_48213	61	5	-2.83318
ACCACCAAACGAGTGCGCCT	TAF5	HGLibA_56529	39	5	-2.20091
CTTGTAAGCCCCATGTTAAT	TFEC	HGLibA_57454	134	5	-3.9558
GTATCTCGTATGATTTGAAC	TMEM178A	HGLibA_58370	1	5	2.12102
AACAGCAGCATTGATCGTTT	USP6	HGLibA_61691	59	5	-2.78587
GGATCCAGTGTTCACCATCC	C19orf25	HGLibA_05643	38	4	-2.42742
GAACTTGAATACTGCTGCCG	CD163L1	HGLibB_08238	82	4	-3.51705
TGGCAGCATTGATCTTCTCG	CDK5RAP3	HGLibB_08781	126	4	-4.1307
TGATGACTACCGCACTGTCA	CLPB	HGLibA_10097	30	4	-2.09621
GCGAAAAGCACGCATCACCG	COX16	HGLibA_10815	49	4	-2.78587
TACGTGGGAAGTTAGCATGA	DDX17	HGLibB_12643	24	4	-1.78587
ACTCATCTTCGATTTCCCTG	DPPA3	HGLibB_13868	73	4	-3.35147
TACTTTGAATATCGAACCAT	DUS4L	HGLibB_15101	7	4	-0.142015
GACATGGGAATAACTGCTCG	EML4	HGLibA_16064	13	4	-0.94937
AAAACTTACTGACAGCTTTA	ERMAP	HGLibB_16478	2	4	1.27302
TCCCAAAAGCAAGTTCGTCT	ERP29	HGLibB_16506	53	4	-2.8969
ATGTAGTCCGTTAGCAAAGT	FEZ1	HGLibA_18312	38	4	-2.42742
AGAAGGCTTGGTACGCTGTG	GRM5	HGLibA_21353	26	4	-1.8969
GCTCTTTCGAGCATCCCCTC	HABP4	HGLibB_21769	23	4	-1.72698
AGGCTGCCGTCACTAGCCTG	HBE1	HGLibB_21890	8	4	-0.31194
TTAGTAGTTTTACTATGATG	hsa-mir-606	HGLibA_28570	26	4	-1.8969
TTTCCGGAAAGCTCTTCGTC	IFIT5	HGLibA_30924	39	4	-2.46394
ATTGTACACCCTAATGTAAC	IFNGR1	HGLibA_30999	8	4	-0.31194
TCCAGTTTATGTCGTAGAAT	IL12B	HGLibA_31249	90	4	-3.64981
TGTCAGTGACACTGATGTAC	KPNA1	HGLibA_33642	29	4	-2.04891
TGGTCCTCACCGTCTCATTG	KRT7	HGLibA_33810	140	4	-4.28157
CCTTAGCAATGCCGCATTGC	LOC100862671	HGLibA_35167	106	4	-3.88348
ACCTGAACCCCTTACTTCGA	LPPR1	HGLibB_28073	27	4	-1.94937
CATTTGATACTGCGTTTGAC	MMP21	HGLibB_30471	82	4	-3.51705
TTACCGACACTTGGGTAACC	NAALADL2	HGLibA_39302	59	4	-3.04891
TCACAGGCGCTGAATTTGCC	OBP2A	HGLibA_41512	55	4	-2.94937
GTTCATGTTCATCAACGATG	OGDHL	HGLibA_41592	11	4	-0.726978
TACCGAGTACTTTGATGCCA	OSBP2	HGLibA_42928	21	4	-1.60145
TGTAAGGTATATCCTTTCCG	PHOSPHO2	HGLibA_44731	78	4	-3.4458
ATCCTTGGCAGGCTACGTGC	PIK3IP1	HGLibA_44934	55	4	-2.94937
GCACCGACCAGATGTTTCTC	PPM1F	HGLibA_46264	59	4	-3.04891
TGTCCCCCTCTTTGCCCGAG	S100A1	HGLibB_43476	32	4	-2.18641
CTCATGCCTAACCTTCTATG	SBF2	HGLibA_51085	65	4	-3.18641
ACCATATTCGCTGCCCCCCA	SCNN1G	HGLibA_51311	88	4	-3.61775
GCGAGTCCGCTTCAACTTGA	SF3B5	HGLibA_52004	88	4	-3.61775
TACTGCCCAGATCGACCCCA	STIP1	HGLibA_55735	13	4	-0.94937
TGCTCATGATCCGCGCCTGT	TMEM203	HGLibA_58475	37	4	-2.38994
CCTCACGTATTCGTCCCTGC	TNIP2	HGLibA_59126	35	4	-2.31194
GTTCTCCTTCGTCAGCCCGC	TSPAN33	HGLibA_60223	8	4	-0.31194
CGGGCTGACCGATCTTGACG	ULK1	HGLibA_61256	108	4	-3.9102
AAGAATGGTGCACTCAGTCG	ZNF280D	HGLibA_64019	28	4	-2
AGGCTCCCTGCCTCCCTGCG	ACTR3B	HGLibA_00663	21	3	-1.92337
TGAAGCTACAGCCTCCAATT	ADD3	HGLibB_00944	46	3	-3.01853
TTCTCTCACGACCTCTCCAA	ADPGK	HGLibA_01023	34	3	-2.59323
CACACTAGATGCCATGATCA	AGA	HGLibB_01132	102	3	-4.15044
TAATCTCAATTAAGGATGAT	AGXT2L1	HGLibB_01276	59	3	-3.37083
CCCGGCTCACCGATTCCTGT	AKR7A2	HGLibA_01498	117	3	-4.34659
ACCCATTGCCTTTGATTTGC	ALG9	HGLibB_01638	18	3	-1.71187
GGCAGTGTAGACCCGCTCAA	ALOX5AP	HGLibB_01688	14	3	-1.37083
GGAACTCTTCCGCTTCCAGC	ARHGEF10L	HGLibA_02810	263	3	-5.50834
GGCACGACGCTGCAGTCGCT	ASPSCR1	HGLibA_03365	48	3	-3.07865
AAAATGGCCACTTACCTGAC	BLOC1S2	HGLibA_04560	6	3	-0.271298
TGGAGTTCCCGTGCCACCTA	BTNL9	HGLibA_04982	17	3	-1.63387
GCAAAGATGTCCATTCTTTC	C16orf96	HGLibB_05507	45	3	-2.98751
GGCGATCAGCGAGGTTCTCC	C19orf60	HGLibB_05687	10	3	-0.923375
ACCTGTCTAGCTGTCGGAAA	C1orf63	HGLibB_05877	23	3	-2.04891
AACGAGCCACGTTGCCTTTC	C9orf85	HGLibA_06767	75	3	-3.71187
CAGTGTTGCAGGCTCTCTTC	CALCB	HGLibB_06990	14	3	-1.37083
GGAAGACATTACAAACTTAA	CCDC122	HGLibB_07566	2	3	0.951094
AAATCACAAACTAGATGCAA	CCDC68	HGLibB_07836	32	3	-2.50834
TAATCCATAATCCGCTGACG	CCL14	HGLibA_07970	29	3	-2.37083
ACACCGCTCACCTTCACAGT	CDNF	HGLibA_08850	294	3	-5.66851
TGAGAGAGAAGTCTCGAGAC	CLCN5	HGLibA_09832	68	3	-3.57247
TTACCTCTCGGTGCCTATCC	CLCN5	HGLibA_09831	103	3	-4.16438
GTCCCAGAATACTCCATCCA	CNIH2	HGLibA_10288	43	3	-2.92337
CCACTAAGCTTCAATCTGAA	COG6	HGLibB_10473	177	3	-4.93968
CGCATCATCGAGCCCCGCAA	CORO1A	HGLibA_10772	14	3	-1.37083
AAGGATTCCCATGAAGTGTC	CT62	HGLibB_11543	30	3	-2.41814
ATGCCGAACCAATTCTCCAC	CTCF	HGLibA_11597	40	3	-2.8215
ACTCCGCCACCTTAGCCACG	DBN1	HGLibA_12388	21	3	-1.92337
TCACCACCATCTCCGGTCGA	DCAF8L1	HGLibA_12461	135	3	-4.55141
CATCCTTGCTGCCATTCTCC	DEFA1	HGLibA_12791	168	3	-4.86482
AGATTCATTCACGAGTTGGG	dummyguide	HGLibA_14735	305	3	-5.72133
AGTGTATCTTCCACCTGTCT	dummyguide	HGLibA_14817	338	3	-5.86908
TCGGCTACAATCTTTGGCAT	dummyguide	HGLibA_14506	157	3	-4.76772
GTCACGCCAAACATATGAGC	ECD	HGLibA_15378	0	3	2.53606
TGCGCCCAACTTCGTCATGT	ELANE	HGLibA_15876	122	3	-4.40646
CTGACGGGGAGATGCAGTTT	ENDOU	HGLibB_16097	0	3	2.53606
TGCATGTTCTCTTCATACTC	ERP27	HGLibA_16525	51	3	-3.16438
TGGCAGCACCCAACTGCACG	FAM101A	HGLibB_16952	3	3	0.536057
CTTTGGCAGGAATTAAAAGG	FAM102B	HGLibB_16960	141	3	-4.61369
ACCCCCCAAGCTGACCGACG	FAM21A	HGLibB_17481	0	3	2.53606
CTCTGTAATCAAGCAGAACC	FOXN2	HGLibB_18890	47	3	-3.04891
AAGTAGATATTGTGCCCCCC	GBP7	HGLibA_19745	28	3	-2.32192
ACTCCATCGCAGGGCGGGTA	GCNT1	HGLibB_19783	40	3	-2.8215
GGCGCACCTGATGCCCAAAC	GPX1	HGLibA_21169	18	3	-1.71187
CAGCGCCGACAGCACAACCG	H2AFY	HGLibA_21764	10	3	-0.923375
CCACATTCATCTTGCTCCAC	HBE1	HGLibB_21892	51	3	-3.16438
GGGCGTCCTGAAGCTCCTCT	HIF3A	HGLibA_22304	39	3	-2.78587
GGTGCATAAGCAGCCACCAC	hsa-mir-105-2	HGLibA_23235	19	3	-1.78587
AGATAAGGAGTTGCTCCTTA	hsa-mir-1255b-2	HGLibA_23483	136	3	-4.56198
TTTCAGATTTTGGAACATTT	hsa-mir-1290	HGLibA_23692	121	3	-4.39468
GCTCTGTTGGGACAAGAGGA	hsa-mir-3122	HGLibA_24595	24	3	-2.1078
TTTTCTATGAGTTTAGAAGA	hsa-mir-4300	HGLibA_25965	6	3	-0.271298
TCTGCTTCACTGAAGCCTCT	hsa-mir-4427	HGLibA_26147	113	3	-4.29683
CGGCCTCCACTTTCTGTGGC	hsa-mir-4505	HGLibA_26500	35	3	-2.63387
GGTTGATGCAAAAGTCATCG	hsa-mir-548aw	HGLibA_27990	38	3	-2.74935
TCACTTTAGGAAGTCCTAGG	hsa-mir-5571	HGLibA_28203	103	3	-4.16438
CCGAAGCCTGCCCGGCTCCT	hsa-mir-596	HGLibA_28529	87	3	-3.92337
AGCTCCTGACTCCCAGGGTC	hsa-mir-6764	HGLibA_29271	80	3	-3.80379
CCAGCAGCCTGGGGAAGGCT	hsa-mir-6780b	HGLibA_29351	15	3	-1.46394
TACATCTCCTGTTAGAGCAT	hsa-mir-8062	HGLibA_30141	31	3	-2.46394
CGGCTACAGCCACAAAGGCC	IL23A	HGLibB_24065	3	3	0.536057
ATCCATAGCCACCATAGCCA	KRTAP20-2	HGLibB_26666	10	3	-0.923375
TCGACGCCACACCGTTTATT	LIG4	HGLibA_34773	46	3	-3.01853
TCCAGCTCCGAGTCGCTCTT	LPIN3	HGLibA_35388	4	3	0.214129
ATAATATCTCCATCCTGAAG	METAP1D	HGLibB_29890	21	3	-1.92337
GATTTCCTCGCCCGCGTCTA	MGAT1	HGLibA_37419	19	3	-1.78587
GCCCATAAGCCTCATCGATG	MRPL28	HGLibA_38231	88	3	-3.93968
GAGAAGCTTCTGCACGCCAG	MRPL51	HGLibB_30971	6	3	-0.271298
CCGACCAACTTCGAGCCTCC	MRPS15	HGLibB_31000	59	3	-3.37083
TACCTTGTACCGTCTTTCAT	MSTN	HGLibA_38554	161	3	-4.80379
TACCCTTGAAGCCGTGTGCC	MTFR1L	HGLibA_38651	71	3	-3.63387
GGAATCGAACCACCCACCTT	MUL1	HGLibB_31521	29	3	-2.37083
TGGGGTGGTTCAGCATCCGC	MYBPHL	HGLibB_31618	39	3	-2.78587
CTTACCTCTTCCGACACCAC	MYEOV2	HGLibA_38982	138	3	-4.58288
GTAGAGCTCGCCCACCGACA	MYO5B	HGLibB_31812	0	3	2.53606
AATGTTGACCCTTGCGCTAA	NDRG3	HGLibA_39706	2	3	0.951094
TGTGCTATAACCGAGTAGTT	NLN	HGLibA_40372	58	3	-3.34659
CTACGCCTCTACCTACGTCC	NPSR1	HGLibA_40813	84	3	-3.87333
CCTCTTCCGGGACTCTTCGA	NUP93	HGLibA_41362	57	3	-3.32192
CGACGTACCCCAGTGCGCCT	ODF3B	HGLibB_34243	18	3	-1.71187
GGAAGCTTTGCTTCTCCCCT	OR13C2	HGLibA_41885	86	3	-3.90689
CCGGATCCTCTATCAGTCCC	OR7G2	HGLibA_42771	110	3	-4.25836
GCGGACTTACCGAAGAGCAG	P4HTM	HGLibA_43199	0	3	2.53606
AGAGGCTGAGATCCTTCTGC	PDRG1	HGLibB_36894	27	3	-2.2713
TTCCCATACAATGCAACATC	PECR	HGLibB_36974	3	3	0.536057
GGCACCCAACCTGATCTTCC	PLEKHO1	HGLibB_38100	39	3	-2.78587
GCTGACAAACACCTGTTTGT	PSMG4	HGLibB_40166	30	3	-2.41814
TGAAAACGTGTACGAGTGTG	PTPRS	HGLibB_40484	67	3	-3.55141
CGCCAGTTCATCCTCAGCGC	PXMP2	HGLibA_47947	24	3	-2.1078
CGACGATTCGTGTAGCCCGC	RAB36	HGLibA_48179	22	3	-1.98751
ATAAATGGCTGCATTAGCAC	RIOK1	HGLibB_42254	1	3	1.53606
ATTCTTTGCCAACACCCATC	RIOK2	HGLibB_42257	13	3	-1.2713
CTCCAATGTCACCAAGCTGT	RNF215	HGLibB_42576	14	3	-1.37083
TCTTCTCCAATGCCTCCTTT	RPL39L	HGLibB_42924	141	3	-4.61369
GCCTTTGGGCTCTCCGTGCA	RPUSD3	HGLibB_43158	20	3	-1.85626
ATTGCTCACGATGCTCACGC	RSAD2	HGLibA_50586	48	3	-3.07865
GCAGGGTGATCAATACCCCG	SAMD12	HGLibB_43614	21	3	-1.92337
GTTCTCCTCCCCGTCAGATT	SART1	HGLibB_43701	64	3	-3.48631
ATACTGTCAGAAGTTCTATC	SERPINB8	HGLibB_44511	74	3	-3.69276
CCAGTTATCTTGCACACAAG	SLC22A18AS	HGLibB_45512	18	3	-1.71187
ACCTTCCACCATTGTCATTG	SLC25A44	HGLibB_45695	165	3	-4.83898
CAGTCCTGTCACGTAGCCGA	SLC35C1	HGLibB_45917	0	3	2.53606
GGGCTGAGAATGTCCACTTC	SMKR1	HGLibB_46721	41	3	-2.85626
ATGCCTCACCCTCCTGTTGG	SNCG	HGLibB_46860	40	3	-2.8215
TGGGGCCCTACCTGGAATCA	SPACA7	HGLibA_54627	24	3	-2.1078
GCAAGCCAAACTGAAACTAG	SPAG9	HGLibB_47317	36	3	-2.6734
ACTCGAGTACCTCTTCTCGT	SPATA6L	HGLibA_54812	83	3	-3.85626
ACTCTGGCTTCCTGTCCGTG	STXBP6	HGLibB_48625	59	3	-3.37083
CTTTCCAGGGCTTGTCAATG	SUMO3	HGLibB_48725	34	3	-2.59323
GATTCTCAGAATAACGCCGT	SYT16	HGLibB_49007	47	3	-3.04891
CTGCCTAAATCTGATGTGTC	SYT4	HGLibB_49020	75	3	-3.71187
GCCCTATATCACCTGTATTC	TCN1	HGLibA_57110	52	3	-3.19186
TGCACTGCTTCATCTCGAAC	TCP11	HGLibA_57131	61	3	-3.41814
AGAAAGAATGAAGCTACATT	TEKT3	HGLibB_49918	139	3	-4.59323
CCTACGTGCTGGTCGGGGCC	TMEM51	HGLibB_51369	0	3	2.53606
GCGCTGGCTGTAGCGCGCAC	UCP2	HGLibA_61122	34	3	-2.59323
TCATCTTTCAAGATAACCCG	UQCRC2	HGLibA_61404	57	3	-3.32192
CTATGCAAGCTCACATCACA	USP17L13	HGLibB_54158	112	3	-4.28412
TCACCAACTGAATCCAAATG	USP33	HGLibB_54271	55	3	-3.2713
CAGAGTCATGTTTGATGCTT	USP47	HGLibA_61669	123	3	-4.41814
GCCGAAGGTATCCCCAACCG	WFDC1	HGLibA_62532	23	3	-2.04891
CTTTACAGGTGTTAGTAAAA	ZNF131	HGLibB_56392	13	3	-1.2713
GAGGACCGAACGCTGACTGA	ZNF16	HGLibB_56443	24	3	-2.1078
TGTCCATCCAAGTAATCTTA	ZNF382	HGLibA_64175	15	3	-1.46394
AAGCTTCTTCAGCTATCCGT	ZNF397	HGLibA_64206	75	3	-3.71187
TGATATTCTTCCGTGCAGCA	ZNF827	HGLibB_57756	28	3	-2.32192
ATTTGCCTCCAATGTCCCCC	ZNF891	HGLibA_65187	111	3	-4.2713
CCAGGTGCCTTCATCAACTG	AAMDC	HGLibB_00053	107	2	-4.63387
TCCCAAGTCCGACTACCCCC	AAMDC	HGLibA_00053	29	2	-2.78587
CCTGAAGCTGAGTGAGAAGC	ABCG4	HGLibB_00222	0	2	2.12102
TATAGGGACAGTACCGTCTG	ABHD17B	HGLibB_00265	23	2	-2.46394
CCTAAACTTGTCGATGATCT	ACOT6	HGLibB_00485	64	2	-3.90135
AACGTCCTCTCGGGAGCCTG	ACSM2A	HGLibB_00570	1	2	1.12102
ATCTTTAATGTGAAGCGCTG	ADAM29	HGLibB_00766	60	2	-3.80972
AAGTAAGAAGACACGGCCTG	ADAMTS13	HGLibA_00801	30	2	-2.83318
ATGTTCAGCCTGTCCCATTA	AIDA	HGLibA_01327	28	2	-2.73696
GCCAGCTTCAATTGCCAATT	AKR1C1	HGLibA_01480	179	2	-5.37083
TGTCTGCGAAACTGCTCTGC	ALCAM	HGLibB_01529	29	2	-2.78587
TTTCAGCACACAGCGCCACT	ALDOC	HGLibB_01597	25	2	-2.57942
TCCGCTCGCCCTCCGAGTAG	ALMS1	HGLibA_01673	80	2	-4.21883
TGGCCTTCCCGTGCTACCGC	ALOX12	HGLibA_01676	81	2	-4.23653
CCACCGCTAACACCAGGTAG	AMH	HGLibB_01782	147	2	-5.08843
CCAGACCCACCCATTGACCC	AMTN	HGLibA_01839	72	2	-4.06881
GAACTGCATTCTGCTGTATC	ANGPT1	HGLibB_01898	56	2	-3.71187
TCCGCGTTTGCTCCGCTGTT	ANGPT2	HGLibA_01905	44	2	-3.37083
TGGTTTCACGCCATTGTATA	ANK3	HGLibA_01939	255	2	-5.87898
CAAGTCTCGCGCGTCCACTG	ANKRD23	HGLibA_02041	18	2	-2.12691
CAATCACCTCACGTTGGCAT	ANKS3	HGLibB_02154	75	2	-4.12691
CCACTCACCGATCCCCTTCA	ANXA8	HGLibA_02251	26	2	-2.63387
ATGAATCCCGCCCGTGCTTT	AQP8	HGLibA_02608	128	2	-4.89021
ATGCCTGGTGTCCAATCTCG	AQPEP	HGLibA_02615	72	2	-4.06881
CCCTATTACTGTGCGAACTT	ARHGEF38	HGLibA_02858	34	2	-3.00826
CACCAAAATCGATTAACAGC	ASB12	HGLibB_03211	69	2	-4.00826
CCATTGCACGAAGCCTGCCT	ASB5	HGLibA_03243	46	2	-3.43357
CCACCGGATGTCCTCTGCGC	ATF3	HGLibA_03437	48	2	-3.49369
CCGAGAAGCCGAGTTTCTTC	ATP2C2	HGLibB_03627	57	2	-3.73696
GACTTACTCGAAGCCTCGAT	ATP5L	HGLibB_03676	12	2	-1.57942
TACTAGCTGGTTAGATACAT	ATP6V1B2	HGLibB_03733	42	2	-3.30525
CACAGACCATGCTCAAGAGC	ATP6V1G3	HGLibA_03762	0	2	2.12102
GGCGAGATGCTGAACGGCGC	ATP8A2	HGLibA_03778	3	2	0.121019
GCACGTCGCTCCACGTGACC	B3GNT4	HGLibA_03990	66	2	-3.94507
TCCCGATGTCCACTGTGATT	B4GALT1	HGLibB_04021	65	2	-3.92337
AGCGAGTGTCTCAAGCGCAT	BAX	HGLibA_04183	118	2	-4.7738
AGAGACCTACCTCTGTCGGC	BEND4	HGLibB_04406	94	2	-4.44884
CTCACCACCGATGAGTACGA	BLVRB	HGLibA_04578	6	2	-0.686336
TTGTTACACTACCTTTATAC	BTBD7	HGLibA_04921	18	2	-2.12691
ATGATCCGCCCTTGCCTTAA	BUB1B	HGLibA_04991	82	2	-4.25402
GGAAGACATGGCCTCGTTCT	C11orf21	HGLibB_05117	22	2	-2.40254
CATGTCAGAAGTGCTTCTCT	C11orf82	HGLibB_05186	69	2	-4.00826
TTCCTTGATAAACAGTAAAT	C14orf39	HGLibB_05361	62	2	-3.85626
TTGTGCAAGAGAACCCGCTC	C16orf90	HGLibA_05497	15	2	-1.87898
GTCTGCCTTACCCCGGGGAG	C1orf116	HGLibB_05752	13	2	-1.68634
TCATTGAGCAAAGTCCTGTT	C1orf146	HGLibB_05770	196	2	-5.50103
AGACCTCGTCGCCCACGTCC	C1QL4	HGLibA_05934	0	2	2.12102
CAGGTATTTAAGCCACATGC	C20orf78	HGLibB_06023	24	2	-2.52284
AGCCTAGCTCCACCAACTGG	C4orf22	HGLibB_06302	17	2	-2.04891
ATGCTGTAGCCCCCTTAGAG	C6orf195	HGLibA_06465	25	2	-2.57942
AGTACCTTATGCTTAATTGA	CA5B	HGLibB_06809	9	2	-1.20091
GACACAGAACCATACTTCAT	CACNA1A	HGLibB_06871	59	2	-3.78587
GGAGCGAGACACAAGCAACG	CAMKV	HGLibA_07098	13	2	-1.68634
AACACAGTGCTGACAATACT	CBX3	HGLibA_07450	52	2	-3.6069
TCATAACCATGTGCAACATT	CCDC168	HGLibA_07680	33	2	-2.96644
GCGACTCCTGCTCCAAACTA	CCDC63	HGLibB_07816	32	2	-2.92337
CCTACAAGATCCCGCGTCAG	CCL14	HGLibA_07969	42	2	-3.30525
CCATCGCCCCGATTTCGAAC	CCNB1IP1	HGLibA_08059	90	2	-4.38678
GTGGGGTGTTACTACGCAGA	CCRL2	HGLibB_08170	87	2	-4.33841
GGTGAAGACCTTCCACGAGA	CD81	HGLibA_08456	11	2	-1.46394
CGGCCGAATCGATGCCACCG	CDCP1	HGLibA_08622	75	2	-4.12691
ATATCCTAGAATACCTCTGT	CDY1B	HGLibA_08909	122	2	-4.8215
TGTCTCTCGACCGTTGTGTG	CEACAM7	HGLibA_08949	39	2	-3.20091
TTCTACTCACGCTGGCTCGC	CENPO	HGLibA_09076	1	2	1.12102
CTCGTCAAACCCTATCTTGC	CERCAM	HGLibB_09183	1	2	1.12102
TGGCCCGCTCTCGCTGCCCC	CHRNA3	HGLibA_09572	51	2	-3.57942
TCGCCTCCGCTACGACGTCG	CHST13	HGLibA_09621	10	2	-1.33841
TGTGCGCGTCTTCGACGTGG	CHST2	HGLibA_09632	25	2	-2.57942
GTTCTCACCAAAGATGCGGA	CIB1	HGLibA_09683	55	2	-3.68634
TTCCTGCAGTATGTCTTCGC	CKAP2	HGLibA_09753	77	2	-4.16438
TTCTCCATTGCAGCCATCCC	CLEC17A	HGLibB_09932	106	2	-4.62045
ATCTGGTGGTGATCAACACC	CLEC4C	HGLibB_09972	21	2	-2.33841
TCCCGGGAGCCAAGTTCTGC	CLIC4	HGLibA_10029	17	2	-2.04891
TACATCTTCCTCCATCACGC	CLPTM1L	HGLibB_10105	23	2	-2.46394
TGCCGCATCTCCGACGACTT	CNFN	HGLibA_10259	88	2	-4.35471
GCCGTCGAAATAGAGTATGT	CNTNAP1	HGLibA_10419	31	2	-2.87898
CCTTTCAGATTGAAGCTTAG	COG6	HGLibB_10474	146	2	-5.07865
CTGACAGCGTCTTCAGAATT	COMMD1	HGLibB_10640	24	2	-2.52284
CCTGCCGGACACGCTTCTCT	COMT	HGLibB_10674	133	2	-4.94507
TACTCTTCACAGCATCATAT	COX16	HGLibB_10804	50	2	-3.55141
TCTCTGTACAGCCGAGATTC	CPSF7	HGLibB_11002	39	2	-3.20091
TGGACTGATGACCAACTGCT	CRIM1	HGLibB_11136	109	2	-4.66034
CCGTCTCAAAGAGCCGACTT	CRYGA	HGLibA_11271	77	2	-4.16438
ACTCACCTTCTGGGAGACAC	CSAD	HGLibB_11292	0	2	2.12102
TATCACCTACAGCAGAAATG	CSAD	HGLibB_11291	30	2	-2.83318
TTTGATTGCTACATATTCAT	CSNK1G1	HGLibB_11381	81	2	-4.23653
CTCCATGTCGCCCAAACTTG	CSPG5	HGLibA_11418	20	2	-2.2713
GGCTTAGCGCCTCTGCCCTG	CTAG1A	HGLibB_11546	4	2	-0.200909
CCCTACGACCAGTCATCCCG	CTPS1	HGLibA_11668	1	2	1.12102
GACCTACCTGCTGCAAGCCT	CUBN	HGLibA_11764	21	2	-2.33841
CTCTTTCCTGCATTAACCTT	CUL4A	HGLibB_11771	111	2	-4.68634
TTGTGTGCTACAGTTGTTCA	CXCL11	HGLibA_11848	110	2	-4.6734
AACACTCACTTCAAAGGTCC	CXorf49	HGLibA_11931	30	2	-2.83318
TGAACGTCTTCCTCTTTGTC	CYBB	HGLibA_12020	53	2	-3.63387
ATGGAGAATTCATGCGAGTC	CYP19A1	HGLibB_12050	12	2	-1.57942
CCTGATGAAGAGATTATCCT	CYP4F12	HGLibB_12171	32	2	-2.92337
TGCTGCCTTACCCCAAGTCC	DAPP1	HGLibB_12322	110	2	-4.6734
ACTGGGAATGTCGTTCTCCG	DCAF4L2	HGLibB_12430	76	2	-4.14577
AACAAAATCATTGAATAAAC	DDX60	HGLibB_12749	49	2	-3.52284
GTGATCACCGATGCCATCTC	DHRS7C	HGLibA_13152	10	2	-1.33841
TGCATATCACGCCCCCGTGC	DHX32	HGLibA_13177	1	2	1.12102
CTGATTGCTGTAACGATGAG	DHX57	HGLibA_13202	0	2	2.12102
AAAGCCACAGATTTGTCAAC	DIEXF	HGLibA_13233	6	2	-0.686336
GCGGGCTCGACTCTCTTCAT	DNAJC12	HGLibA_13570	31	2	-2.87898
TTCACCGTTACCTGTTATTC	DNAJC21	HGLibA_13596	62	2	-3.85626
AGGGATCTGCGCCCCATGTA	DNMT3L	HGLibA_13706	12	2	-1.57942
CTGCGACTACTCCCTGCACG	DPYSL4	HGLibA_13933	42	2	-3.30525
GACAAGTGCTCGTCCACGTT	DRC1	HGLibA_13955	59	2	-3.78587
AATAGGTGCCCATCTCCTCT	DSC3	HGLibB_13974	274	2	-5.98227
GTCACTCCAGCTTATACACC	DST	HGLibA_14042	20	2	-2.2713
AATCGCAGGTATCCCAGAGC	dummyguide	HGLibA_14691	91	2	-4.40254
CCCGATGGACTATACCGAAC	dummyguide	HGLibA_14121	28	2	-2.73696
GATGGCGCTTCAGTCGTCGG	dummyguide	HGLibA_14136	69	2	-4.00826
TACCCACGCGTATTCCATCT	dummyguide	HGLibA_14204	190	2	-5.45641
GCTGGCATTGCAGCTAGAGT	DYDC1	HGLibB_15197	130	2	-4.9124
GGTAGACTTCGATGGGCCCT	E2F2	HGLibA_15311	66	2	-3.94507
TGCCAACACGATATTTGCTG	E2F8	HGLibA_15329	34	2	-3.00826
GCGCCTCCAGCTCTCGCACG	EFCC1	HGLibA_15558	61	2	-3.83318
GGCAGCTCATGTACTGCGTG	EID3	HGLibB_15680	78	2	-4.18276
CGACAGCCTTTGAAGCCTTC	EIF3G	HGLibB_15761	55	2	-3.68634
CTTACAACTGGCTATCTCCC	ELMO2	HGLibB_15912	1	2	1.12102
CGCCCACCATGTGCTCAACA	ENOSF1	HGLibB_16134	22	2	-2.40254
TAGCAAAAGTACTTTGACTC	ENSA	HGLibA_16188	52	2	-3.6069
AAAATACCCACCGTTTCCTT	EOGT	HGLibB_16201	18	2	-2.12691
CGCCAAAGAAATAAAAAAGC	EPB41	HGLibB_16217	6	2	-0.686336
CCAGTTCCCTGAGATTAATA	ERBB2IP	HGLibA_16416	67	2	-3.96644
TGTATATGGAGCCGTGCTCC	ESR2	HGLibA_16583	19	2	-2.20091
GTGATACTGGAGCCACTCAT	ESYT1	HGLibB_16582	1	2	1.12102
TCAGTCAACTTCAAGAGGCT	ETV5	HGLibB_16639	37	2	-3.12691
GGCGTGAGCGAGCCACTGTC	EXOC2	HGLibB_16713	2	2	0.536057
ATCTGATGCAGTCTGCTACT	FAM122B	HGLibA_17070	99	2	-4.52284
GCCCTCACCTTGATGTAGTC	FAM154A	HGLibB_17152	90	2	-4.38678
CTTACTCCATTCTTCCAACC	FAM186A	HGLibB_17314	107	2	-4.63387
TTTAGACAGAAGATATGTTG	FAM60A	HGLibB_17632	66	2	-3.94507
AATAGGAGCCAGTCCTTCGC	FAM65A	HGLibA_17668	83	2	-4.2713
TTTCTTACCTTATGTTTAAA	FAM96A	HGLibB_17780	35	2	-3.04891
GAACCACGATTTGCTATGTT	FBXO4	HGLibA_18090	170	2	-5.29683
AGCATCTCCCGATCTACTTT	FBXO5	HGLibB_18097	22	2	-2.40254
GGCTCCTGTCTCTACCATGC	FCAMR	HGLibB_18139	3	2	0.121019
GAGGGGATGGCACTCAGCAC	FCRL6	HGLibB_18217	22	2	-2.40254
GCCATTCTAATAGTGCAATA	FGD4	HGLibA_18351	55	2	-3.68634
TCTGCTCTTCATCCGACGTA	FGD5	HGLibA_18353	122	2	-4.8215
TAAGATGCAGCAGTTGTCTC	FGG	HGLibA_18456	31	2	-2.87898
CCATCGAGAACATCATCGCG	FOXB1	HGLibB_18793	17	2	-2.04891
GCGGCCACCCTACTCTTACA	FOXM1	HGLibA_18907	20	2	-2.2713
AGCCTCCCTGCCGGCTGCGC	FSTL4	HGLibB_19082	27	2	-2.68634
GAGCCCCGTCACACACCACT	FTSJ1	HGLibB_19109	47	2	-3.46394
CCTTAAGACACCGAGACAAG	GAB3	HGLibB_19302	14	2	-1.78587
CTTCCCCTAGGACAATCATG	GABARAPL1	HGLibB_19311	104	2	-4.59323
TATTCCTGGAACCCGAATCA	GCNT4	HGLibA_19817	11	2	-1.46394
CCTGAGTATCCAGTACTTAG	GFRAL	HGLibB_19952	18	2	-2.12691
CTGTGCAGAACCGGTACACG	GLP1R	HGLibA_20292	25	2	-2.57942
TGGAGGAGCCCAACGCGTTT	GNPTG	HGLibA_20577	96	2	-4.47889
AGACGTCGCTGTGGTTCAAA	GORAB	HGLibB_20646	83	2	-4.2713
CCGACCGCCCTCTTCTGTCT	GP6	HGLibB_20682	113	2	-4.71187
CTGGGGTCCGGACTGCGAGA	GPR75-ASB3	HGLibA_21082	105	2	-4.6069
CTGTGTGTCTCCGATGCATG	GRAP2	HGLibB_21187	52	2	-3.6069
GCGGATTCGATCATTCACAT	GRID2	HGLibA_21274	1	2	1.12102
CATGGCGCAAGCTCTGTCTG	GRIPAP1	HGLibA_21323	94	2	-4.44884
CGAGGAGTACGACTTCTCCG	GRK1	HGLibA_21327	37	2	-3.12691
GGTTGCCGCCTTGCGGAACG	GRK7	HGLibA_21339	65	2	-3.92337
GCACGAAGTCGTCTCGTATC	GZMB	HGLibA_21720	35	2	-3.04891
TGCTTGTAACTGAACTGATG	HAUS4	HGLibB_21854	15	2	-1.87898
GCTGCTTGTTGTACCGATTT	HEATR4	HGLibA_22076	44	2	-3.37083
TGAGCCCCTTAAGCTGGCTC	HES2	HGLibB_22153	10	2	-1.33841
AGGCGCTAAGCGTCACCGTA	HIST1H4E	HGLibA_22498	11	2	-1.46394
GACAGAGCGCGTGCGCGGTG	HLA-DQB2	HGLibA_22629	1	2	1.12102
GCCCTCAGCGATCCGCATAA	HM13	HGLibA_22662	156	2	-5.1736
ACGGTTCCTCCGCCCCTTCT	HNF1A	HGLibB_22744	121	2	-4.80972
GTTGTTTCAGTGATGCAGCT	HOOK1	HGLibB_22847	29	2	-2.78587
ACTAAAATCCTGAGCGATTG	HOXC6	HGLibA_22975	8	2	-1.04891
GTTCGAGCCGCCGCGGCAAC	HS6ST2	HGLibA_23144	80	2	-4.21883
CTGGGAGAAACCTCGTGGCC	hsa-mir-1204	HGLibA_23327	26	2	-2.63387
AACTTTGTCTCTAGAGGCTG	hsa-mir-148a	HGLibA_23934	70	2	-4.02873
GTTGAGTGCTTTTTGTTCTA	hsa-mir-18a	HGLibA_24071	164	2	-5.2453
TTATCACAATCAGTTTTGCA	hsa-mir-19b-2	HGLibA_24200	134	2	-4.9558
CCTGCCCTGCTCAGAGCCCT	hsa-mir-211	HGLibA_24270	19	2	-2.20091
TCCGGCTCCCCCTGGCCTCT	hsa-mir-2861	HGLibA_24442	43	2	-3.33841
TCCGACTGAAAGCCCATCTG	hsa-mir-30a	HGLibA_24526	37	2	-3.12691
AAGGTCCTGCGGTTTACAGA	hsa-mir-363	HGLibA_25182	5	2	-0.463943
CATAAATCACAGGATTGCTA	hsa-mir-3651	HGLibA_25205	3	2	0.121019
CGCGGCCCGGTGGTCCCTCC	hsa-mir-3687	HGLibA_25356	0	2	2.12102
CTGGACCCAGTGTAGATGGG	hsa-mir-3690-1	HGLibA_25400	81	2	-4.23653
GCAATACAGAGAGCTACCCT	hsa-mir-3973	HGLibA_25706	63	2	-3.87898
GCCACTGGGAATGCTCCCTG	hsa-mir-4319	HGLibA_26050	15	2	-1.87898
GCTGAAGACAGCTCAGGGGC	hsa-mir-4472-1	HGLibA_26350	30	2	-2.83318
CATTGTCCCTCTCCCTTCCC	hsa-mir-4646	HGLibA_26742	29	2	-2.78587
AGCCCAGGAAGCAGGAGGCC	hsa-mir-4656	HGLibA_26785	8	2	-1.04891
TCAACAGCTTCAACAGCAAT	hsa-mir-4699	HGLibA_26957	129	2	-4.90135
ACACCAACTGCTCTTTCAGA	hsa-mir-4766	HGLibA_27215	33	2	-2.96644
TCAGAAAGCACTCTCACCCA	hsa-mir-501	HGLibA_27507	49	2	-3.52284
AGCAAGTGTTGACGCTAAAC	hsa-mir-505	HGLibA_27533	67	2	-3.96644
TGATTGTCACTCTCCAGAGT	hsa-mir-514a-1	HGLibA_27639	93	2	-4.43357
GAGGAGACCTGGGCTGTCAG	hsa-mir-5196	HGLibA_27756	83	2	-4.2713
CATCTAATAAACATTTACTG	hsa-mir-545	HGLibA_27886	22	2	-2.40254
GGTTGGTACAAAAGTAATTG	hsa-mir-548au	HGLibA_27981	2	2	0.536057
ATTTGAGACAGTGACAACTA	hsa-mir-549a	HGLibA_28147	156	2	-5.1736
ACTTTTGGTAAATACAGTTT	hsa-mir-559	HGLibA_28253	40	2	-3.23653
ACTATTACAATGAGAACCCA	hsa-mir-591	HGLibA_28515	16	2	-1.96644
GCTTGACGGGAGGCGGAGCG	hsa-mir-632	HGLibA_28823	15	2	-1.87898
GGGCTTAGGGATGGGAGGCC	hsa-mir-6757	HGLibA_29240	54	2	-3.66034
CCTACCCCCCATCCCCCTGT	hsa-mir-6798	HGLibA_29423	53	2	-3.63387
CAGGTTCTCAGTCAGAACCT	hsa-mir-6813	HGLibA_29484	2	2	0.536057
ATGCCTTCACTGTGTCTCTC	hsa-mir-6824	HGLibA_29528	20	2	-2.2713
TGGCTCTCTCCCTGCTCAAG	hsa-mir-6854	HGLibA_29641	76	2	-4.14577
GCTGTGGTTCTGCTGAGGTC	hsa-mir-7160	HGLibA_29921	42	2	-3.30525
GACGTTGGGTAATTATTCTA	hsa-mir-7973-1	HGLibA_30072	86	2	-4.32192
TGACATTTGGTGCCGTGACT	hsa-mir-7975	HGLibA_30082	15	2	-1.87898
CGTCAGTGTTTGACTGTTTA	hsa-mir-8073	HGLibA_30188	41	2	-3.2713
GTCACTGTTTCCTTTCTGAG	hsa-mir-892c	HGLibA_30314	66	2	-3.94507
GGGAATCAGTTGTAGACTCT	hsa-mir-924	HGLibA_30339	27	2	-2.68634
GGAGAGTATCTTCTCTGTTT	hsa-mir-942	HGLibA_30407	62	2	-3.85626
TTTCTCGTGTCGCGCCGAGC	ICAM5	HGLibA_30793	57	2	-3.73696
TCATTTGACATTAACTCAGA	ID2	HGLibA_30816	31	2	-2.87898
AATCACAACTGTAGCAATCC	IFI27	HGLibA_30885	2	2	0.536057
TCATGGTCCTCCTGTGACCC	IFNA6	HGLibA_30973	25	2	-2.57942
CGTTCAGTAAGTTACAGTCC	IFNK	HGLibA_31003	34	2	-3.00826
GAGTTCATCCACGTCCCCGT	IL17C	HGLibA_31282	30	2	-2.83318
ACCTTGTACCAGGTTACCGC	IL18RAP	HGLibA_31318	3	2	0.121019
CGGGTCACTCCATTCACTCC	IL21R	HGLibA_31373	101	2	-4.55141
GTAGGCAGCCGACTCGAAGC	IL36RN	HGLibA_31441	29	2	-2.78587
GATCTGCTTCAAAGCGCGCC	ING5	HGLibA_31582	24	2	-2.52284
AGGTTCTCCCAAAGAATATT	IQCK	HGLibB_24497	38	2	-3.16438
AAGCGCTTCTTCGTGCTGCG	IRS2	HGLibB_24589	2	2	0.536057
TCTACGACACGTCCACTGAC	ISG20	HGLibA_31945	103	2	-4.57942
GGTTTAGGTACATGTCACTG	ITGBL1	HGLibA_32091	4	2	-0.200909
CCAGACGAGCATGGTATCTG	KALRN	HGLibA_32309	58	2	-3.76162
TCGCTCCAGCTACGGAGACA	KCND1	HGLibB_25140	102	2	-4.56548
AGAAGACCATTGAGAAAGTC	KCNH5	HGLibB_25188	93	2	-4.43357
ATGAACGTGTTCCGAATCCT	KDELR3	HGLibA_32772	67	2	-3.96644
GACCTCCCTTCTCTGCTATA	KDM5A	HGLibB_25488	71	2	-4.04891
CATCAGAATATTGCCCTTCC	KIAA1429	HGLibB_25717	156	2	-5.1736
TTGCACCACCACCCCCTTGT	KIF18B	HGLibB_25844	154	2	-5.15511
TCCGTGACTCTCCATACGAG	KIR2DL3	HGLibB_25951	26	2	-2.63387
CGCACGCAGTTTCTGCTTCT	KLC1	HGLibB_25991	57	2	-3.73696
CACCTACAATCTTATAGAAG	KLHL9	HGLibB_26193	61	2	-3.83318
CCCTTCAGTGAAGTACAACA	KLK10	HGLibB_26198	53	2	-3.63387
ATACTTACTGCAAAAAGAGC	KPNB1	HGLibB_26340	19	2	-2.20091
TGATGTCAGCCTCAACGCCC	KRT15	HGLibB_26394	30	2	-2.83318
ACCTACCCGGCTGGTGAACC	KRT19	HGLibB_26404	8	2	-1.04891
CGAATGGCAGGTGCGCTTCC	KRT81	HGLibA_33847	68	2	-3.98751
CACACGGCAGGACTGCTGGC	KRTAP10-2	HGLibB_26567	69	2	-4.00826
AATAACCGTTACAGCCACAG	KRTAP21-3	HGLibA_34001	67	2	-3.96644
GCATCAACGAATAAAAGAAC	LARS2	HGLibB_27013	7	2	-0.878981
GATTCTAGGTTGGGCCATGC	LCLAT1	HGLibB_27120	4	2	-0.200909
CGCCTTCTCCTCACTCGCCG	LDB3	HGLibB_27179	11	2	-1.46394
ACAAGGCGATGCCGTCTCCA	LMAN2	HGLibA_34951	81	2	-4.23653
CACAGCGTTAAGGCTTGCGA	LOC100132146	HGLibA_35092	43	2	-3.33841
TCAGGACGGGAACCCACGTC	LOC100505549	HGLibA_35138	169	2	-5.28837
TACCCCGCCCCATGATCTCA	LOC283403	HGLibB_27870	12	2	-1.57942
AGCTATACCTTCCATTGTCT	LOC81691	HGLibB_27969	188	2	-5.44122
TGGACCACATGGCTTTGCTC	LPA	HGLibA_35338	20	2	-2.2713
GCTGCCTACGAACCTCCCCG	LRIT3	HGLibA_35478	163	2	-5.23653
TGCTTTACTTGTGAAAACGC	LYPD6B	HGLibA_36020	40	2	-3.23653
ATTTACCTGTCCGTTCGCTT	MARCKS	HGLibA_36643	182	2	-5.39468
AGGAAGACGTGCTCGTCTAG	MATN4	HGLibA_36724	82	2	-4.25402
CGAGGCGCTACCTGCCGTCT	MDGA1	HGLibA_36964	259	2	-5.90135
TCTCTTGCCATACGACGACC	MEPCE	HGLibA_37189	13	2	-1.68634
CGAGCGAGTAAATGTTGCCT	MFHAS1	HGLibB_30021	67	2	-3.96644
GAGTCTGAAGTAACTTGACA	MIPOL1	HGLibA_37584	5	2	-0.463943
GCCGTTCCTCTTCTTTCCTT	MLPH	HGLibB_30392	151	2	-5.12691
CTGCTGATGGGGAAGTCCGA	MMEL1	HGLibB_30430	71	2	-4.04891
ATATGAAGCATATCTACCCA	MOCS2	HGLibB_30575	10	2	-1.33841
TCCTCGGTCACAGTATTCAA	MPP1	HGLibA_38036	3	2	0.121019
GTCACTGACAGCTTCTAGTT	MPP6	HGLibB_30722	35	2	-3.04891
GCGCGCAACGACACGAACCG	MRP63	HGLibA_38172	20	2	-2.2713
TCCGCACTCACCCGCTAGTC	MRPL40	HGLibA_38267	131	2	-4.92337
GCTACCGACAGTTCTGGACC	MRPL55	HGLibA_38311	73	2	-4.08843
AAACCGCCTGCGCGCGTCTT	MRPS28	HGLibA_38370	68	2	-3.98751
TCGTAGATTACAGCGTAAAT	MSL3	HGLibB_31176	109	2	-4.66034
GGAAGCAGTGTTGTCAAGAC	MTFMT	HGLibB_31313	9	2	-1.20091
CTCCCGTTTGTACCAGTGAG	MTMR9	HGLibA_38730	32	2	-2.92337
CCCCTACCCGCTAATCCTCG	MTNR1B	HGLibB_31406	16	2	-1.96644
TATGAACTCTCAGCAAAACA	MTX3	HGLibB_31476	48	2	-3.49369
AATCATGATCGGCATACTGA	MYBL1	HGLibA_38930	15	2	-1.87898
TTGTTTGACCGGACCCCGAC	MYL4	HGLibA_39051	11	2	-1.46394
AGGTGATGGCACAATGCTGC	NADKD1	HGLibB_32009	58	2	-3.76162
CACGTTCTGCTAGTTCTGTC	NCAPD2	HGLibA_39550	17	2	-2.04891
CGTGATCGATCCCCAATTCG	NCOA5	HGLibA_39634	45	2	-3.40254
TGCCATTCGCCGCGCCCGCA	NDUFB1	HGLibA_39791	78	2	-4.18276
TCGCCAGCTTCTATATATTA	NDUFC2	HGLibA_39826	263	2	-5.92337
AGCCTTCCCCTCCGAAGCGA	NELFB	HGLibB_32630	16	2	-1.96644
TACGTTACCTTTCCCGTTTG	NFYB	HGLibA_40144	31	2	-2.87898
GCACTCCAACCCGATAGTTG	NLGN3	HGLibA_40362	72	2	-4.06881
CTTTGAAAAGATGCACCGAA	NLRP2	HGLibB_33072	17	2	-2.04891
TCTCACGGAATTGTGTAAGA	NLRP7	HGLibB_33086	25	2	-2.57942
TTAGGCCCCTTGACACTATA	NMRK1	HGLibA_40483	44	2	-3.37083
CACCGATGACAGATTCCGCA	NOL8	HGLibA_40564	13	2	-1.68634
AGGTCCCTTGTCCCAGAGAC	NOTCH4	HGLibB_33309	18	2	-2.12691
GTCAAGCCATCTTAATGGTC	NRIP1	HGLibB_33646	52	2	-3.6069
GTGACCAGGTGTAGTTCTCT	NUDCD3	HGLibB_33885	44	2	-3.37083
TTCTCCCAAGTTTAACGAAA	NUDT9	HGLibB_33950	30	2	-2.83318
CCATGGCCTAGCGTTCCCTG	NUTM2F	HGLibA_41396	94	2	-4.44884
CGAAGATGGTCAGCAATTCC	OAS3	HGLibA_41492	79	2	-4.20091
GAGAACCGTGCCATTCCCGA	OASL	HGLibA_41496	77	2	-4.16438
ATTATCCGCCGCAGCCATCA	OCM	HGLibB_34213	36	2	-3.08843
CGACATTGCAGCAGCGCTCC	OCM	HGLibA_41546	25	2	-2.57942
GCTGAGCAACTTGTCAAGAC	OCSTAMP	HGLibB_34222	42	2	-3.30525
TTGGCATGCCAGTTCACTCC	OGFR	HGLibA_41605	21	2	-2.33841
GGCTTCACCTACTACAAGGC	OLFML2A	HGLibB_34315	27	2	-2.68634
GCAGAAGTTCTTCCTGAAGT	OPA1	HGLibB_34359	35	2	-3.04891
TTGTCATGTACGTCATCCTC	OPRL1	HGLibB_34403	39	2	-3.20091
TGAATTCAGACACGGAGGTG	OR10H5	HGLibB_34474	2	2	0.536057
TGCAGCTCCACCTACGTCAA	OR13A1	HGLibB_34548	48	2	-3.49369
TGTCAATAGGAACAATGTTG	OR13C5	HGLibB_34561	18	2	-2.12691
GCTCATGAACACCATCATGC	OR2K2	HGLibB_34770	1	2	1.12102
ATCTTCTACCTGACCCTGAT	OR2T35	HGLibA_42168	78	2	-4.18276
AAGTCGACTCCGAATCTCCT	OR52D1	HGLibA_42441	121	2	-4.80972
GTCCTCAATTCTACTTGCCA	OR52D1	HGLibB_35108	45	2	-3.40254
CACTGACTGAACGCATCTTG	OR5D18	HGLibA_42572	104	2	-4.59323
GGCTAACGAGCCGTCGAGAA	OR5M3	HGLibA_42624	16	2	-1.96644
ACCTCTGTCACTTTATACTA	OR9G1	HGLibB_35524	56	2	-3.71187
CTCATCTTCATGTACTTGAG	OR9Q1	HGLibB_35538	53	2	-3.63387
AGATGAACCTGTACGCCACC	PACS1	HGLibA_43242	59	2	-3.78587
AGTGAGTACTGTTCAGCTGC	PAPPA2	HGLibB_36102	36	2	-3.08843
GAGGACCTGCAACGCCTACC	PARP10	HGLibA_43501	7	2	-0.878981
TCCGTGAGTGCCACGATCCC	PCCB	HGLibA_43671	51	2	-3.57942
CAAAGGATATTGGACTATCA	PCID2	HGLibB_36561	21	2	-2.33841
AGAAGCTGTCAATGACTTGC	PDCL	HGLibB_36702	86	2	-4.32192
CATGTCCACCTATACCCTGG	PER1	HGLibB_37007	36	2	-3.08843
CGAAGTGGGGACACGTCTGT	PEX11G	HGLibA_44377	20	2	-2.2713
AACGTGGTGAAGCTGATGCG	PHKA2	HGLibB_37358	1	2	1.12102
TGGCCGCGCGCTCCTGTTTG	PHOX2A	HGLibB_37403	21	2	-2.33841
TCACCTTAGCTGCACCTGTA	PIAS3	HGLibB_37467	114	2	-4.72447
TATATACCAACAGCTCCCTC	PKD2L1	HGLibB_37754	25	2	-2.57942
TTGAGTATTACCTTCCTTCA	PKIB	HGLibB_37776	195	2	-5.49369
TGTCAGGGACCGCATTCCGA	PKIG	HGLibA_45113	3	2	0.121019
AGTGCGAACATTGTGATCGC	PLAG1	HGLibA_45238	31	2	-2.87898
GATCAACAGCCAGCGCATCG	PLEKHF1	HGLibA_45382	61	2	-3.83318
CTCGCTGGGAGGCGTCCGTC	PNCK	HGLibB_38292	168	2	-5.27986
CGGTCCACCCCTCTCTAGCT	PNMA1	HGLibB_38317	100	2	-4.53719
AATCCGCAAGACCATCATGC	POLR2E	HGLibB_38526	39	2	-3.20091
ACCAGCACCAATATTGTCAA	POLR2G	HGLibB_38533	35	2	-3.04891
TTGGAGGTTGAACGTCCTTC	POLR2K	HGLibA_45887	27	2	-2.68634
GACTCCCCATCAGAGCACAC	POU2F2	HGLibA_46046	73	2	-4.08843
AAGGGGTGGTATCAAGTCTG	PPBP	HGLibA_46143	68	2	-3.98751
CTATGTCGAGATCCCCTGTG	PPCDC	HGLibA_46147	13	2	-1.68634
CGACTTGATGCCCTTGCGCT	PPFIA4	HGLibA_46170	38	2	-3.16438
TCTGTGCCATCCGTTTCCTT	PPM1E	HGLibB_38923	1	2	1.12102
CCGCTACTATAAATCAGCCT	PRKAG1	HGLibA_46800	5	2	-0.463943
GGTGGTACATCTCATATGTG	PRSS38	HGLibA_47226	21	2	-2.33841
CCTCATAGCACATGATGTAT	PRSS42	HGLibA_47228	54	2	-3.66034
CTTCGAGAACTTCAAGTACG	PRX	HGLibA_47280	93	2	-4.43357
TCGACTTTGATGGCACTCCT	PSMA7	HGLibA_47375	15	2	-1.87898
AGGTCATGGATGTTTAAGAT	PSME3	HGLibA_47484	42	2	-3.30525
CTTAACAGCAGGTAAACCCA	PTGER3	HGLibB_40271	38	2	-3.16438
GTCCCCTACGTACAAAATGC	PUS3	HGLibB_40551	26	2	-2.63387
TACACGAATCGTCGACGTCG	RAB36	HGLibA_48180	91	2	-4.40254
CCATCACCACCGCATACTAC	RAB3A	HGLibB_40857	93	2	-4.43357
CGAGTCCCCGTACAGTCACC	RAB40AL	HGLibA_48222	14	2	-1.78587
GATAAAGCTATTACAATGTT	RAB5A	HGLibB_40910	68	2	-3.98751
TGTGTTTAAAGCTATCCAGC	RALGPS1	HGLibB_41118	21	2	-2.33841
TGCACTTGCATTGAGATGTT	RASGRP3	HGLibB_41298	45	2	-3.40254
ATACTGCGGCCGGGGGGCCC	RAVER1	HGLibB_41349	7	2	-0.878981
CTTGTCCAGTATGGCCTTAG	RBMS2	HGLibA_48879	67	2	-3.96644
CTCGTACCAGCACGTAATTG	REC8	HGLibA_49049	51	2	-3.57942
AGGCTCCATAACCGAACACC	REEP5	HGLibA_49077	24	2	-2.52284
TAACCTAGTGCCCAATCTCC	RFX3	HGLibA_49257	48	2	-3.49369
CAGTGCTACTCGACTCTCAC	RGP1	HGLibA_49309	13	2	-1.68634
AGCTACCATAAAGCGATTTG	RNF103	HGLibA_49744	25	2	-2.57942
GGTGCCAAATCTGTTTACAG	RNF19A	HGLibB_42550	5	2	-0.463943
CAAAAAGGCGAAGCGCTTCT	RRAD	HGLibA_50510	44	2	-3.37083
TATTGCAACTGATAGTACTC	RRAGD	HGLibA_50522	26	2	-2.63387
TTGCAGCAGGCGCCTGAGCC	RTN4RL2	HGLibB_43366	40	2	-3.23653
TGCCTGAAGCATGCAATTCC	RTP1	HGLibB_43368	4	2	-0.200909
CCATGACACAGCCAATTGTG	RTP4	HGLibB_43378	28	2	-2.73696
CTTCTACACCAAAGAACATC	RWDD2B	HGLibB_43432	81	2	-4.23653
ATGGGCAGCCTTCAGCGCAA	S100A12	HGLibA_50828	27	2	-2.68634
TGATAAGATAGTGCAGGACC	S100Z	HGLibB_43538	57	2	-3.73696
TTTGCCATGACGGAAGTATG	SAMD8	HGLibB_43642	134	2	-4.9558
TCCAGTCATCACTACGACAG	SAP130	HGLibA_51001	20	2	-2.2713
GGGCGGCGGGATCCACTGTC	SEC61B	HGLibB_44199	0	2	2.12102
CGTTCACTGTGATCGTGCCT	SERPIND1	HGLibB_44520	34	2	-3.00826
CACACTCTGATTTGACGAAT	SF3B14	HGLibB_44649	11	2	-1.46394
ATGTCTAAAGTCGTGGAGTG	SFTPA1	HGLibB_44712	27	2	-2.68634
TCGCACACTCTTTGTCACTG	SFXN5	HGLibA_52082	157	2	-5.18276
CTCAACAGCCTTCTCACGCA	SGCB	HGLibB_44745	24	2	-2.52284
GAGGAGCGGCCATGCCGCCG	SH3PXD2B	HGLibA_52256	9	2	-1.20091
TCAACACCACATACCAGCTC	SIDT2	HGLibA_52406	0	2	2.12102
AACACCTGCGGGCCCGCATA	SIGLEC15	HGLibB_45084	78	2	-4.18276
TTATAGTTGTTCACTGCCTG	SKA3	HGLibA_52556	42	2	-3.30525
ATAAATACCTTTAAGCTGGT	SLC14A1	HGLibA_52688	15	2	-1.87898
TCCCACTATAAGAACCGTGT	SLC2A12	HGLibA_53149	56	2	-3.71187
CTTGCCGAACAAATTGAACT	SLC30A7	HGLibA_53206	224	2	-5.69276
CCTGCCGCCACGATGTCAGA	SLC35G3	HGLibB_45969	33	2	-2.96644
TGGAAGTTCGCAAACAGCAC	SLX4IP	HGLibA_53853	25	2	-2.57942
AAATGAGCCAGTTTAATCCT	SMARCA5	HGLibB_46557	55	2	-3.68634
GTGCCCGGGAAGCAGCGATT	SMIM4	HGLibA_54045	26	2	-2.63387
TAGTGAACAACAACAGAATA	SNRPA1	HGLibB_46909	22	2	-2.40254
CTTCTGCATCATCTAATACA	SNRPE	HGLibB_46929	47	2	-3.46394
CAACATCCACCTGCGCACCT	SNTN	HGLibB_46955	44	2	-3.37083
CGATGAAGAAGCTATTAAAG	SNW1	HGLibB_46965	21	2	-2.33841
CTCGGGGTACTCTCCGAGCT	SOST	HGLibA_54496	14	2	-1.78587
CTGCTTACCGAACTGGTTAT	SPATA19	HGLibA_54730	22	2	-2.40254
ACCGTTACCTGTGCTAATCT	SPECC1L	HGLibA_54893	72	2	-4.06881
GGCTTCTCGACCCCTGACCA	SPRYD3	HGLibA_55139	41	2	-3.2713
TGTAGATGGCAACCACCGCC	SPTB	HGLibA_55165	123	2	-4.83318
GGTGCTTGTTAATGAGCCTG	SPTBN5	HGLibA_55177	6	2	-0.686336
ACCTGTACTTTCGCTCTTCT	SRBD1	HGLibB_47869	31	2	-2.87898
TGAGAGTGATCTACCAGAGC	SRPK1	HGLibB_47960	10	2	-1.33841
GGGACCTCTTCATTGATATC	ST7L	HGLibA_55572	15	2	-1.87898
GTTTCTAGGGAGACCAAAGA	STARD9	HGLibB_48321	342	2	-6.30105
GTTGACAAGTGAATCTCCAT	STK17A	HGLibB_48404	27	2	-2.68634
ATCAGCCACGCTGCGCCCCA	SULF1	HGLibB_48668	76	2	-4.14577
CTAAGAGAATGTATCCCCAT	SULF1	HGLibB_48669	30	2	-2.83318
CAACCTTGTTCGCACTTTGA	SUPT16H	HGLibB_48745	41	2	-3.2713
TTGTCATAGTTTCTTTCCTC	SYCE3	HGLibB_48863	7	2	-0.878981
ATCATATTGTCCTTCATCCA	TAOK1	HGLibA_56595	149	2	-5.1078
ATCACAGCTAATTCCGTCTC	TAS2R7	HGLibB_49366	28	2	-2.73696
ATCAGCATCCAGCACGTGTA	TBC1D22A	HGLibB_49445	25	2	-2.57942
ACACAATCTGGCGCATCCAC	TBX10	HGLibA_56932	45	2	-3.40254
GCAGGCAAATTACACCTTTG	TEX13B	HGLibA_57350	142	2	-5.03885
GGCACTTGTACTGAGCAATC	TK1	HGLibA_57869	14	2	-1.78587
GACAGCTGTAAAGCACGAAC	TMED2	HGLibA_58094	6	2	-0.686336
AACCAGATGAAAGAGCGCCA	TMEM120A	HGLibB_50836	0	2	2.12102
CTGGTGCCGACTCCCCCATC	TMEM134	HGLibB_50885	0	2	2.12102
TATTGAAGACGACCCACTTC	TMEM192	HGLibB_51090	24	2	-2.52284
CACAGGTTCACTGGCATACT	TMEM202	HGLibB_51122	22	2	-2.40254
CCCACTTTGCCGCGATGATG	TMEM8C	HGLibA_58840	0	2	2.12102
TTCTGTGAAGTTGTCGAAAC	TMPRSS4	HGLibA_58930	1	2	1.12102
CACGCAACTTTAAATTCCGC	TNFAIP3	HGLibA_58999	0	2	2.12102
TCAGGTCCTTGATCACGCGC	TNFAIP8L2	HGLibA_59011	19	2	-2.20091
CCTGACAACGTCCCCCTCAA	TNFSF8	HGLibB_51763	6	2	-0.686336
GACGGCCGCATCGACTATGA	TNNC1	HGLibA_59153	128	2	-4.89021
TCACAGCTAAGTGCTCAACT	TOX	HGLibB_51973	48	2	-3.49369
TGTCACGTCTTGCCACCCTT	TPD52	HGLibA_59398	125	2	-4.85626
CCCGCGCGGAAGACGCTCAG	TPGS1	HGLibA_59410	38	2	-3.16438
GGCGAAGGTGCCATAGCGCG	TPGS1	HGLibA_59411	2	2	0.536057
TGCCTCAGAGACCTTCCCCC	TPSAB1	HGLibA_59483	33	2	-2.96644
GCATGACATCACGTTCGACC	TRIM16L	HGLibA_59707	111	2	-4.68634
TGTTAGAACATAAAGAGCAT	TRIM24	HGLibA_59727	74	2	-4.1078
AACAGACTCTGAGTAGACTG	TRIM38	HGLibA_59769	170	2	-5.29683
TCTGTCACAGCTGAATTCCA	TRIP13	HGLibB_52578	27	2	-2.68634
TCTTCTCATCACCATCAATC	TRPM4	HGLibB_52697	185	2	-5.41814
TACTTACCAGCTTGCGAATT	TUBA1C	HGLibA_60538	109	2	-4.66034
AGAGACTACTGAAGATCTCC	TXNRD3NB	HGLibA_60742	0	2	2.12102
GAATCCGCTCCGCCTGCAGC	UAP1L1	HGLibB_53445	11	2	-1.46394
CATGCCATTTATCCATCTTC	UBA3	HGLibB_53454	20	2	-2.2713
GCTGCGGCTCTTGAGCTTGT	UBASH3A	HGLibA_60846	38	2	-3.16438
AGAAGTCTCTGTGCAGCAAG	UBE2U	HGLibB_53597	35	2	-3.04891
GCTCTTTACCAAGACGAGAC	UBXN10	HGLibB_53713	0	2	2.12102
TGATGTTGGTGGGGACGTCG	UCN3	HGLibB_53764	61	2	-3.83318
ACTCCTGGACCGTGTCGTAG	UCP1	HGLibA_61118	32	2	-2.92337
TAGCAGACCTTTGCTGTCAT	UPK2	HGLibB_54009	50	2	-3.55141
CTTGATGGCGTTGCCGCTGT	USP36	HGLibB_54281	0	2	2.12102
TCCATATCTTGATATAACAT	USP42	HGLibA_61654	7	2	-0.878981
TGTACAATCACTCCACTATC	WDR17	HGLibA_62326	17	2	-2.04891
TCATTACAGTATAGTAACAC	WDR70	HGLibB_55096	150	2	-5.11739
CTCAGCCCATGACGCCCCCA	WDR83OS	HGLibB_55131	72	2	-4.06881
GCAGTCGGCGCTGCATGTGA	WDR86	HGLibA_62491	2	2	0.536057
CGCGTCCTTCTGCAGCACCC	WRB	HGLibB_55340	16	2	-1.96644
AAGAACCAGCAGCTGAAAGT	XAGE1A	HGLibA_62753	281	2	-6.01853
GTATACGGGATCAGTGCAAT	YIPF5	HGLibA_62971	54	2	-3.66034
GACAGTTCGGCAGATACGCT	YPEL1	HGLibA_62994	64	2	-3.90135
TTGTCTACACCTCGAATATT	ZBTB26	HGLibA_63142	48	2	-3.49369
TATTCATCCTGCTTCCGTTT	ZC4H2	HGLibB_55932	195	2	-5.49369
GTCGTGCGCACTCGCTAGGT	ZCCHC18	HGLibA_63311	25	2	-2.57942
CGATGTCGACTTCTTGTGCA	ZFP36L2	HGLibA_63499	77	2	-4.16438
CAGTTCATTCTCCTGAGTTC	ZMYM1	HGLibB_56324	44	2	-3.37083
CGGGGTATGAAAATCGGCAG	ZNF281	HGLibA_64024	6	2	-0.686336
TCCAATATGGGAATCACAGT	ZNF287	HGLibB_56690	47	2	-3.46394
GTCGGGGATGGCTCTTTCTC	ZNF320	HGLibA_64084	21	2	-2.33841
GGCTATAAACTTCACCTGTG	ZNF441	HGLibA_64294	126	2	-4.86767
AGCTACATTTCGTATACGAA	ZNF518B	HGLibB_57084	45	2	-3.40254
CTATTGCCACCTCATCTCTG	ZNF567	HGLibB_57196	54	2	-3.66034
CCAGAGATCTCATACTCAAG	ZNF596	HGLibB_57282	10	2	-1.33841
TGAATGGGTCTTCAATGTTC	ZNF627	HGLibA_64714	17	2	-2.04891
CGGGGACCACTTGCACCATC	ZNF628	HGLibB_57360	31	2	-2.87898
CTGAACGAGAACATTTCTAC	ZNF669	HGLibA_64785	46	2	-3.43357
AGCGCCGCCGAAAGCTCTCC	ZNF691	HGLibA_64838	0	2	2.12102
CACTCTCGTCGTCGTCCTCC	ZNF697	HGLibA_64851	32	2	-2.92337
CGGAAGCGCCTCTCTCGTCT	ZNF750	HGLibA_64962	103	2	-4.57942
TGAGATGTTTCAGGACCCTG	ZNF763	HGLibB_57618	71	2	-4.04891
CTGAGTAAAACCCCTCCCGC	ZNF843	HGLibA_65144	15	2	-1.87898
CTGAGAACATATAAAAAATG	ZNF98	HGLibB_57846	5	2	-0.463943
GCCGAAGTTCTTATCTTGTT	ZSCAN32	HGLibB_57956	48	2	-3.49369
GACGCCCAAGACGGAGATGA	AANAT	HGLibB_00059	2	1	-0.0489058
CTTTAGAATTCTCCAAGTCC	AASDH	HGLibB_00078	27	1	-3.2713
ACCCACACTCTTCCAATATG	ABCA13	HGLibA_00104	92	1	-5.0031
TTCACAGGAACAAGTGTCAT	ABCA6	HGLibB_00118	4	1	-0.785871
ACTGTGAAGTTTCAGTATTT	ABCA8	HGLibB_00125	43	1	-3.92337
CAAGTTCGTGAATGACACGA	ABCC1	HGLibA_00159	4	1	-0.785871
GGTGCAAGACGTATGTATCC	ABHD1	HGLibA_00230	27	1	-3.2713
ACTCGCTGAAGTACCCATCA	ABHD5	HGLibA_00280	8	1	-1.63387
GTTGCATTTGCCACCTCGCA	ABI3BP	HGLibA_00298	23	1	-3.04891
CCCTTGTCATAAACATCTTC	ACACB	HGLibB_00351	48	1	-4.07865
AAGCACAGCTTGTAGATCCT	ACAD10	HGLibB_00354	37	1	-3.71187
CTGAGCCAATGTTTCTACCG	ACAD11	HGLibA_00357	52	1	-4.19186
TCCGAAGCTATCAATCATCC	ACAD8	HGLibA_00360	32	1	-3.50834
TCTCGGGGTTTGCGTCGTTG	ACO2	HGLibA_00464	3	1	-0.463943
GTCAGCCGAAGCCTTGTCAT	ACOXL	HGLibA_00506	6	1	-1.2713
TGTGAAGATGTCCGAGTCTC	ACRBP	HGLibB_00533	13	1	-2.2713
TGAAGTCCTCAGATATCATA	ACSM4	HGLibB_00581	1	1	0.536057
TGTGTCCAGTCACCGCTATG	ADAMTS1	HGLibB_00788	96	1	-5.06386
CATGGGTGTCGTCGTCAGCT	ADAR	HGLibB_00868	43	1	-3.92337
CATGGCACCAGACCTTCGCC	ADD1	HGLibA_00941	200	1	-6.115
GTGTTGAATAGATTGCAGCA	ADD3	HGLibB_00946	15	1	-2.46394
TCGTTCACCAGCGGCATCAA	ADIG	HGLibB_00972	12	1	-2.16438
CAACTTCCTGTCAACAATCT	ADNP	HGLibB_00999	106	1	-5.20541
CCCGACGGCCGTGAGCGTGT	ADRA2A	HGLibA_01046	30	1	-3.41814
CAGCTTCCGCAACGCCAGCG	AGAP3	HGLibA_01146	43	1	-3.92337
CATCTGTTTGAGAGTTCCTC	AGAP4	HGLibA_01148	90	1	-4.97174
TAACTCTTCTGCCAATCCAG	AGAP9	HGLibA_01164	21	1	-2.92337
GCCTCACTATGCCTCTGACC	AGT	HGLibB_01254	29	1	-3.37083
TCCTGGTCTGGAACACGTAC	AGXT	HGLibA_01270	35	1	-3.63387
CGCCGAGAAGTACTCCTTCA	AHCYL1	HGLibA_01288	16	1	-2.55141
GAACCCACTGGCCATTCTCG	AIFM3	HGLibA_01344	49	1	-4.1078
TCGACCTGCCCACGCCGAAA	AIM1	HGLibA_01348	117	1	-5.34659
AACAACGCCTTACTGCTCGC	AK3	HGLibA_01383	157	1	-5.76772
TGTCGTGCAAGACTTGTTCA	AKAP10	HGLibA_01405	89	1	-4.9558
CCCGTAGCACGAATCTCTGC	AKAP14	HGLibA_01419	13	1	-2.2713
ATTCCTGTACATCTCTGCCC	AKR7A3	HGLibB_01501	82	1	-4.83898
TCGCCAACAGCCTCAAGCAG	AKT2	HGLibB_01508	22	1	-2.98751
TAGCTGTCAATGACCACCAC	ALG9	HGLibB_01639	10	1	-1.92337
CATGGACCGCTTCCCATATG	ALPP	HGLibA_01711	115	1	-5.32192
CACCACCATGCAGCTTGTGT	ALS2CL	HGLibB_01718	25	1	-3.16438
GGCCTTGGTAGAATCGACTA	AMER1	HGLibB_01771	3	1	-0.463943
AGACGCTCACGCGCCTGGTG	AMH	HGLibA_01784	5	1	-1.04891
CTGACCCCAAGCAGTTGGAA	ANAPC10	HGLibB_01862	2	1	-0.0489058
GCGCGTGCTGGACCCTTCCA	ANAPC2	HGLibB_01879	6	1	-1.2713
AGCAGAGATCAGGCCAAGTT	ANGEL2	HGLibB_01897	60	1	-4.39468
GAGCTGAAGTTCAAGTCTCG	ANGPT2	HGLibB_01901	0	1	1.53606
CCTGCCGATGGTGCTCTTGT	ANXA4	HGLibA_02241	35	1	-3.63387
CACGTCCACAGCAGAATCTG	ANXA9	HGLibB_02260	30	1	-3.41814
ATTAACATTTCCTTCTGCTC	AP3B1	HGLibB_02319	61	1	-4.41814
CGTGGCCTGTAAGAACATAG	AP3B2	HGLibA_02322	73	1	-4.6734
CCTGTCCAGTCGCTCTGACC	AP4M1	HGLibB_02344	77	1	-4.74935
TGGCTGGGCGTGCTCTCGTT	AP5S1	HGLibA_02359	47	1	-4.04891
GTTTCAAAGATGCATAGCGT	APBB2	HGLibA_02383	1	1	0.536057
AGCACCCTCTATGCGACTGC	APH1B	HGLibA_02415	104	1	-5.17819
TACCATTGAAGCCAAATCTA	APLF	HGLibA_02432	33	1	-3.55141
AGACGGCAATGTCCGCCACC	APLN	HGLibA_02435	48	1	-4.07865
GTGGCGGAATCGTTTGGTAA	APOBEC1	HGLibA_02466	138	1	-5.58288
GAGGAAGCTGCATCGTGACC	APOBEC3G	HGLibA_02491	70	1	-4.61369
ACTCACCAAATCCCAATACC	APOC2	HGLibA_02507	80	1	-4.80379
AAATCTTTGTCGTCTGCATC	APOL4	HGLibA_02537	70	1	-4.61369
GGCTGTTCGAGGATCCCGTG	APOL5	HGLibA_02540	31	1	-3.46394
CTGACAGGCCTAGACTCCCG	APRT	HGLibB_02571	46	1	-4.01853
TGCAGTTAGCATGTAAATAC	AQR	HGLibA_02616	0	1	1.53606
GAATCATCGACAATATAGCC	AREG	HGLibA_02641	30	1	-3.41814
CGGGTGGGTACACGATGAAG	ARHGAP23	HGLibA_02731	19	1	-2.78587
TAGATTTGTCTTCAGCGAAG	ARHGAP26	HGLibA_02742	45	1	-3.98751
CTCTTTCACACCGGCCTTCA	ARHGEF11	HGLibB_02811	17	1	-2.63387
CATGTTCGAGATCCTCACGT	ARHGEF16	HGLibA_02823	49	1	-4.1078
CACTTATGTCGAGACTGCAA	ARHGEF3	HGLibA_02846	71	1	-4.63387
CCGGGAGCTCATCGACACTG	ARHGEF37	HGLibA_02856	18	1	-2.71187
TACTTCTCAGACAAACCCAC	ARHGEF6	HGLibB_02870	8	1	-1.63387
ACTTACGTGCTCTAGGAAGC	ARHGEF9	HGLibA_02880	36	1	-3.6734
CACACTTCGTGAGCCATTTC	ARIH2	HGLibA_02916	65	1	-4.50834
AGACAGCCAGATGGAGTTCC	ARL9	HGLibB_03000	31	1	-3.46394
TGCGTTTACAAACTGACCAT	ARMCX6	HGLibB_03054	113	1	-5.29683
CTCAGCCTATTCACAGAAAC	ARNT	HGLibB_03059	0	1	1.53606
CTGTAGAATCCGTGTATTCT	ARPP21	HGLibB_03098	72	1	-4.65377
TGTGCAGTAGTCGCTCCTGT	ARR3	HGLibA_03105	74	1	-4.69276
TCGTGAAGAAGCTCCTACGG	ARSJ	HGLibB_03151	78	1	-4.76772
ACCAACAATATGCTCCCAGA	ASB17	HGLibB_03225	97	1	-5.07865
CCTTGATGAGTTCCAGTATG	ASB8	HGLibB_03249	46	1	-4.01853
CTCCATATGTATCTCTACCC	ASNS	HGLibA_03336	15	1	-2.46394
AGTGTACCAGATCGAATCAC	ASNSD1	HGLibA_03337	31	1	-3.46394
AACGAGTGGTCGCATATTTG	ASPA	HGLibA_03340	89	1	-4.9558
AAGAATTTCTTTATGACTCA	ASXL2	HGLibB_03391	70	1	-4.61369
CTGAGCCCGGACAATACACG	ATF3	HGLibA_03436	35	1	-3.63387
TTAGTGTCTCAATGAGATCT	ATG2B	HGLibA_03483	223	1	-6.2713
TCCTGTCGATGAATGCGTTG	ATG4B	HGLibA_03490	57	1	-4.32192
TTGGTTTGGTGATTCCCCCT	ATG4C	HGLibB_03491	120	1	-5.38281
TGAGCAAGAACAATCTGTAC	ATL2	HGLibA_03519	0	1	1.53606
ATGACCACAAACTCAGCAAT	ATP12A	HGLibA_03564	28	1	-3.32192
AAGAATGATGTCTGCCGCCC	ATP1B2	HGLibA_03596	98	1	-5.0933
TAGAGTTATCATTACCATGT	ATP6V0E1	HGLibB_03722	33	1	-3.55141
ACTATGCAGAGCTTGCCAAA	ATRX	HGLibA_03825	33	1	-3.55141
ATTCTTCTGATGAGTGTGCA	ATRX	HGLibB_03822	12	1	-2.16438
GCCAGACTCATTTGCCCCGC	AURKAIP1	HGLibA_03877	104	1	-5.17819
GTGGGGGTAAGTGCCCGACG	B3GALT4	HGLibB_03957	0	1	1.53606
TGGATTGGTCGTGTTCATCG	B3GNT5	HGLibA_03994	45	1	-3.98751
TCCAGGATATCCGCCTTCAC	BAG4	HGLibA_04084	106	1	-5.20541
GTTATGGAACAGTTCAATCC	BAIAP2L1	HGLibB_04122	52	1	-4.19186
ATGATGAACACGCATACAAG	BBOX1	HGLibA_04203	6	1	-1.2713
CCTCTAAGTGCTGAACTGTG	BCAS1	HGLibB_04250	64	1	-4.48631
GTGTCCAACCATCTTGACGA	BCAS4	HGLibA_04259	9	1	-1.78587
CCATGCATGTCCATCATCCC	BCL7A	HGLibB_04337	108	1	-5.23213
ACACAGCGCCGCTTACTCCG	BCL9L	HGLibA_04350	131	1	-5.50834
TTGCGCAGATGATGAGTCTC	BCR	HGLibA_04368	49	1	-4.1078
TCTACCCACACGCTTCTGTA	BDNF	HGLibB_04383	59	1	-4.37083
GCTTCTTGTCCGCGCGCACG	BHLHA15	HGLibA_04468	47	1	-4.04891
CACGCTGGATCTCCACATTC	BICD2	HGLibB_04496	38	1	-3.74935
CCAGCTGCTTGTTGAAATTC	BIN1	HGLibB_04504	71	1	-4.63387
CTACTATGAATATGACAAAA	BMX	HGLibB_04640	19	1	-2.78587
CCAGGCTCACTAGAAGTTAA	BNIP2	HGLibA_04652	71	1	-4.63387
GGCGCCAATCCTCTACTATG	BOC	HGLibA_04664	115	1	-5.32192
CCAACAAGTGCCCCAAGATA	BOLL	HGLibA_04692	84	1	-4.87333
AGTTGTTCCAGCCACAAGTA	BRD8	HGLibA_04785	32	1	-3.50834
CTACATTGCTTGCAATTCAG	BRINP3	HGLibB_04815	119	1	-5.37083
CATTGCAAGGACAGGTTCCA	BROX	HGLibB_04835	29	1	-3.37083
TACTGCTGTGGCCCACGCCG	BRPF1	HGLibA_04839	37	1	-3.71187
GACTTTGGAAGGCTCCACGT	BTBD11	HGLibB_04897	11	1	-2.04891
ATACACCGCCAAGAAGTACG	BTBD2	HGLibA_04911	47	1	-4.04891
TGCGGCTGCAGTCACCGAAC	BTG3	HGLibA_04946	37	1	-3.71187
GCTAAGTTTCTTGATGCTTC	BZW1	HGLibB_05009	30	1	-3.41814
TTTAGCCCCAGGTGGTACAC	BZW1	HGLibB_05010	25	1	-3.16438
CCTCCCCATGCTCATCGCCC	C10orf105	HGLibA_05023	97	1	-5.07865
GAAATACCTGTTCCATCCGT	C10orf118	HGLibA_05040	66	1	-4.53003
TCAGAACTTGATGGAGAGTT	C10orf76	HGLibB_05090	53	1	-4.21883
CAGCTTCATCCAGTGTCAGC	C11orf42	HGLibB_05136	29	1	-3.37083
CCCTGCGGAGTTGGCCCTCC	C11orf86	HGLibB_05199	48	1	-4.07865
CTTGCCAGTACATAGTCCCC	C12orf42	HGLibA_05240	14	1	-2.37083
TCATTTGCCCGTGCCATCTG	C12orf45	HGLibB_05247	85	1	-4.89021
ACACCAGCTCATCAACCCTT	C12orf56	HGLibA_05268	118	1	-5.35876
CAAGGACGGCGGCGACATGC	C12orf68	HGLibB_05280	32	1	-3.50834
TTTGTGTCTACAAGCCCATT	C12orf76	HGLibB_05297	146	1	-5.66362
CTGAGCTCTCAAAATGCAAT	C12orf79	HGLibB_05301	45	1	-3.98751
CCATAGCAAGACGGCGTCGT	C14orf132	HGLibA_05324	119	1	-5.37083
AACGGAATTATTCGACCCTC	C14orf142	HGLibA_05326	16	1	-2.55141
GATGCCATTCACGAACCGAG	C14orf182	HGLibA_05350	32	1	-3.50834
CCGTGAAGTCTCCCGTACTT	C14orf37	HGLibA_05362	108	1	-5.23213
TATCTCGTCGTACTGAGCTT	C15orf41	HGLibA_05398	28	1	-3.32192
AAGAGTTGCAAAATGTCCAA	C15orf48	HGLibB_05401	20	1	-2.85626
CTCGTCATTTGGTCACCCTT	C15orf48	HGLibA_05404	86	1	-4.90689
CCCAGATTCAACTGGCATGC	C16orf58	HGLibA_05463	29	1	-3.37083
CATTCAGATCATATCAGACG	C16orf87	HGLibA_05493	81	1	-4.8215
GAGATCTTACCCAGAAGCGT	C16orf97	HGLibA_05512	19	1	-2.78587
CGCCGGATCTCCAGCACGCA	C17orf50	HGLibA_05541	60	1	-4.39468
CCGCCATCACCACCCAGATT	C18orf63	HGLibA_05620	70	1	-4.61369
CGTCATGTTCGATCTTCTTC	C19orf53	HGLibB_05674	63	1	-4.46394
CTGCACGACGCGCGCCTTCT	C19orf53	HGLibA_05678	86	1	-4.90689
GCTGCAACTCAAAGCCACGC	C1orf123	HGLibB_05759	18	1	-2.71187
AATCTGAATATCGAACTTTG	C1orf146	HGLibA_05774	96	1	-5.06386
CCAACTTACCTTTGTTTCCC	C1orf198	HGLibB_05816	113	1	-5.29683
TGGCCCCGTCAGAAGACCCC	C1orf64	HGLibA_05885	6	1	-1.2713
TGCTGCCGTATCGGACACGT	C1orf85	HGLibA_05896	64	1	-4.48631
GAGCCCTCAGAAAATCGACC	C1orf87	HGLibA_05903	20	1	-2.85626
GGACATTACGACGCCGTCAC	C1QTNF5	HGLibA_05947	21	1	-2.92337
CCCCGTAAAACGCTCTTCAT	C1S	HGLibA_05974	52	1	-4.19186
GCTCTCCCCTTTCCATTTAC	C2CD2	HGLibB_06082	13	1	-2.2713
CCAGACGGTGATGTAAAATC	C3orf22	HGLibA_06220	106	1	-5.20541
CATCCGAACTATTGAAGAAT	C3orf62	HGLibA_06256	105	1	-5.19186
CCCGACTTCCAGCCGTGCGA	C3orf70	HGLibA_06264	71	1	-4.63387
CATAGACCAGCTCCTCTCTA	C4A	HGLibA_06282	103	1	-5.16438
TCCAGCCAACTCCTCTATCT	C4BPA	HGLibB_06286	232	1	-6.32813
GATACATCGACTATGCCCAC	C4orf22	HGLibA_06305	38	1	-3.74935
CAAATCGTGAGCGTGAGTAG	C5AR1	HGLibA_06353	120	1	-5.38281
CCTGACACGGTCCTCCGCAT	C5orf30	HGLibA_06374	67	1	-4.55141
TGCTAAGTTCTCAGTCTTGA	C5orf58	HGLibA_06413	44	1	-3.9558
CCGGGGCCGTTCCTATCCTG	C6orf226	HGLibB_06478	17	1	-2.63387
ATTCCTGCAACTTGACCTTC	C6orf48	HGLibA_06492	67	1	-4.55141
AGACAGACCGGCCATCAGTG	C6orf89	HGLibB_06508	44	1	-3.9558
TCGCTGTTTGGGTCCACGTT	C7orf33	HGLibA_06535	108	1	-5.23213
AGATATTGTACCTGCTGTAG	C7orf60	HGLibB_06559	36	1	-3.6734
AGCCTCTCGTAAGAAAGCCG	C8orf4	HGLibA_06617	65	1	-4.50834
GAGGATGGCAAGTGGTACGT	C8orf58	HGLibB_06633	5	1	-1.04891
TGAACCTCTGCAGAAAGAAC	C8orf59	HGLibB_06636	3	1	-0.463943
AGCCCCGTTTGCCAGCTCGC	C9orf139	HGLibA_06683	5	1	-1.04891
ACCTGCTCCTGCAGAATCGA	C9orf152	HGLibB_06684	60	1	-4.39468
GATCCCTTTCAGATGAAGAC	C9orf78	HGLibB_06756	3	1	-0.463943
AGATGGGCCGGATCTTGTCG	C9orf9	HGLibB_06768	122	1	-5.40646
AGGTCCCGGCTGACCAGTAC	C9orf91	HGLibA_06776	20	1	-2.85626
CCCCCCGTGTTGATGCGAAG	CA10	HGLibA_06788	103	1	-5.16438
GTACTTCATCTGCAAAGCTT	CABIN1	HGLibB_06833	106	1	-5.20541
GGATAGATCACTGCGACCAG	CABP1	HGLibB_06843	73	1	-4.6734
AGGGACAACGAAGTCATATC	CABS1	HGLibA_06862	42	1	-3.89021
CGCACCGCAGCTTGGCCTGC	CACTIN	HGLibB_06948	46	1	-4.01853
CCTTGATCTGCTCAGCCGAC	CALML6	HGLibA_07040	75	1	-4.71187
ACACCAAAAAGCTTTCTGCT	CAMK2D	HGLibB_07069	124	1	-5.42973
CCGACAGTCTGTATAATATT	CAMSAP1	HGLibA_07107	51	1	-4.16438
AAAGCTGTTTATCCATTCCA	CARD16	HGLibB_07219	113	1	-5.29683
GCAACACGTGCCAGAAAGCG	CASS4	HGLibA_07344	6	1	-1.2713
CTTACGTGTGTGTGGCGTGA	CBFA2T3	HGLibA_07389	31	1	-3.46394
TTTCTAAGTCGACATACTCT	CBFB	HGLibB_07384	126	1	-5.45263
TAAGACCGTGACCCCCAACT	CBR3	HGLibA_07422	69	1	-4.59323
AGCAGAGCAATGATATCGCT	CBX5	HGLibA_07458	99	1	-5.1078
CAAGCTAAGCATGTAGCTGC	CCDC117	HGLibA_07560	46	1	-4.01853
AGCGCTGTGAGCGCGCCACG	CCDC154	HGLibA_07656	15	1	-2.46394
GAACGTGTCCAACATTGACC	CCDC24	HGLibA_07737	72	1	-4.65377
GAAATTAGCTCGCTTGAATT	CCDC28A	HGLibA_07745	49	1	-4.1078
CTAGAGCTTTCAGTTGCAGC	CCDC34	HGLibA_07760	24	1	-3.1078
CTCCTCTTAGTTCTTCAAGC	CCDC41	HGLibB_07772	23	1	-3.04891
TCCGCAGCGCGCGATTGCGC	CCDC42B	HGLibA_07785	52	1	-4.19186
GGCAGCCTTTCGATCCTCTG	CCDC65	HGLibB_07825	69	1	-4.59323
GGAAAAAGTACCGCACTTTC	CCDC70	HGLibA_07851	25	1	-3.16438
TACTGGGAGAGGATGCCGCC	CCDC70	HGLibA_07849	9	1	-1.78587
AGGTAGCCAGACTCCCACTC	CCDC88B	HGLibB_07903	1	1	0.536057
TCAACTCGTGGTTGGCTGCT	CCDC89	HGLibB_07908	3	1	-0.463943
GACAGGAACTCCCCAAAAGT	CCDC9	HGLibB_07913	95	1	-5.04891
CCTTGTCCTCGTCTGCACCA	CCL18	HGLibB_07976	113	1	-5.29683
TCACTGGGCTATGGCCCTTT	CCL21	HGLibB_07986	17	1	-2.63387
TGCCGTCCTCCTCTGCACCA	CCL3L1	HGLibA_08020	38	1	-3.74935
CATAATCCCATGCCTTGCGC	CCNDBP1	HGLibA_08081	76	1	-4.73073
CTGGATGGTGCAATAATCCG	CCNE1	HGLibB_08076	14	1	-2.37083
TGTCATAGCGGTCCATAAAC	CCNJ	HGLibA_08109	28	1	-3.32192
CTGCGATTGTTTATATGCAC	CCNT2	HGLibA_08129	18	1	-2.71187
TGCTGTCCACATCTCGTTCT	CCR2	HGLibA_08150	36	1	-3.6734
GATGCTAGTTTACACTTCGG	CCRL2	HGLibB_08171	13	1	-2.2713
CCGGGAAGCAGGACAAACCC	CCT8L2	HGLibA_08220	13	1	-2.2713
AACAGTTAGTGATTGTCAAG	CD164	HGLibB_08242	2	1	-0.0489058
TCATCTGTCTACCTACAGCC	CD200	HGLibB_08276	66	1	-4.53003
TCAAAATCAACAGTAGCCCT	CD200R1	HGLibB_08277	102	1	-5.15044
CTACTCTATGATCCAGTCCC	CD244	HGLibA_08307	62	1	-4.44122
AGAACATTATTTGCCTATGA	CD2AP	HGLibB_08321	30	1	-3.41814
TCGACACCACCACTTCAAGT	CD300LF	HGLibA_08341	2	1	-0.0489058
ACTACAACACCTAGTACCCT	CD34	HGLibA_08356	156	1	-5.75856
CCAAACTTCTCCCCGATCTG	CD40LG	HGLibA_08387	59	1	-4.37083
CTGCTATTCTCCTTGATCCT	CD5L	HGLibB_08414	162	1	-5.81267
GTTGCTTGTTGGATGAACCG	CD68	HGLibA_08430	30	1	-3.41814
TCGTGGCTCTTCCAGCCGCG	CD8A	HGLibA_08471	65	1	-4.50834
CACCAGCATCATGAGGGCGC	CD9	HGLibB_08471	41	1	-3.85626
CCCCTACAGTCACTTTCCTG	CDA	HGLibB_08492	20	1	-2.85626
ACCGCCTCCGCCTATTACAG	CDC23	HGLibA_08524	11	1	-2.04891
AGGGAATGTATTCTTCTCAT	CDC25A	HGLibB_08519	16	1	-2.55141
GAGCAATGAAACGAATCAGA	CDCA2	HGLibB_08596	55	1	-4.2713
TCATCCACCTTAAAATCTGC	CDH2	HGLibB_08652	7	1	-1.46394
CATGATGCTCCTCGCCACAT	CDH5	HGLibA_08684	29	1	-3.37083
CGTCCCCACGCAGCGACTCG	CDK5R2	HGLibA_08779	119	1	-5.37083
CTGATGTAAACGGTTCCAGA	CDK5RAP1	HGLibA_08783	27	1	-3.2713
GCATTTAAGTACAACTCCAT	CDKL5	HGLibA_08819	62	1	-4.44122
GGCCAACCTCATCAAGGGCG	CEBPE	HGLibA_08966	3	1	-0.463943
ACACTAATTCCGTTCACCCC	CEBPG	HGLibB_08961	12	1	-2.16438
ACTGCCTGTACCTCAACATT	CEL	HGLibB_08980	17	1	-2.63387
CTTACGCGCCTGATATGTCT	CELA2B	HGLibA_08994	4	1	-0.785871
CACTCGCACGCAGACGGCCA	CENPE	HGLibA_09051	1	1	0.536057
GCGCACGTTTAAACATCTCA	CENPP	HGLibA_09079	4	1	-0.785871
CTCTGGCTATCGTCCTTGTT	CENPT	HGLibA_09085	77	1	-4.74935
CTTTATAGATGCTGTCTATA	CEP44	HGLibA_09141	63	1	-4.46394
TCTCGTCAAAGTTATTCACC	CEP85L	HGLibB_09164	129	1	-5.48631
TTACCTTGCAAAACCTTAAG	CFI	HGLibB_09269	5	1	-1.04891
CACTCACCATGCTCCTCGTA	CHCHD4	HGLibA_09371	140	1	-5.60349
TGAGCATCGCAGCTACTGCT	CHID1	HGLibB_09441	0	1	1.53606
TCCCACCTTTACACATTTAT	CHL1	HGLibB_09455	99	1	-5.1078
TGAGGAGGTCCTTGTCGCTG	CHMP7	HGLibB_09493	64	1	-4.48631
TACCTGAGGAAGGGATGCCA	CHRNB3	HGLibB_09587	3	1	-0.463943
AGACCCTCACTACCAATGTG	CHRND	HGLibB_09591	45	1	-3.98751
GGAGAGTGTGGACGTTGCCC	CHRND	HGLibB_09592	5	1	-1.04891
GATCGAGAATGTCCTTTGTT	CIR1	HGLibB_09708	36	1	-3.6734
CTGTATCTGCTTGAAGCTAC	CLCA1	HGLibB_09795	9	1	-1.78587
GGATCCATATAATGTGTTAA	CLCC1	HGLibA_09814	119	1	-5.37083
GCGACAACGCTCGTCGCACC	CLDN23	HGLibA_09885	6	1	-1.2713
TCTCTTCACAGGTATGAGTT	CLDN7	HGLibB_09898	211	1	-6.19186
CTCTGAATCAGAACAACCCC	CLEC19A	HGLibB_09944	21	1	-2.92337
CATTTGAGCTGTCTATCTTT	CLEC7A	HGLibA_10006	96	1	-5.06386
CAGCCCATTTCAAGACTTTG	CLHC1	HGLibA_10019	59	1	-4.37083
TCACACGCTGATTTATCACT	CLNS1A	HGLibA_10089	94	1	-5.0338
CCCATCACAAGTACATCCCC	CLYBL	HGLibA_10173	82	1	-4.83898
GTATGCCGCAAAGGAGACAT	CNGA4	HGLibB_10262	1	1	0.536057
TGGGCTTCGGGCGTGACGCA	CNGA4	HGLibA_10271	37	1	-3.71187
GGAGCTCATCGGCGCCGCCA	CNKSR3	HGLibA_10302	13	1	-2.2713
CAACGTCCATCAGTGCAATC	CNOT11	HGLibB_10322	31	1	-3.46394
TCACGCTGCCAATCTTCAGC	CNR2	HGLibB_10367	25	1	-3.16438
TCCCATCGCACTGTCACTGC	CNST	HGLibA_10383	13	1	-2.2713
GCTCCTTACTTTGTTTCGGA	CNTD1	HGLibA_10387	31	1	-3.46394
AGCACAGTATCTGTCCGAGA	CNTN6	HGLibA_10415	31	1	-3.46394
AATCTCAGCTATAATCTAAT	CNTRL	HGLibA_10438	17	1	-2.63387
ACCCATGGAGTGATCATCTT	COL11A2	HGLibB_10492	48	1	-4.07865
GATAAGCATACCATTGGTCC	COL1A2	HGLibA_10532	94	1	-5.0338
ATTGGACTGCCTGGTGGCAA	COL4A2	HGLibB_10558	30	1	-3.41814
GCCGACCCTGTAACGCCCCC	COL5A2	HGLibA_10590	137	1	-5.57247
CAGGGAGACCCGGGCATCGA	COL6A2	HGLibA_10599	15	1	-2.46394
TGTGGGACCGCCCTTCCGTG	COL8A2	HGLibA_10618	36	1	-3.6734
ACACGATGCGCAGTAGCAGA	COLCA2	HGLibB_10619	4	1	-0.785871
GATCACGTTCCTGAAAAACA	COMP	HGLibB_10672	11	1	-2.04891
TGCTCTCGCTGCCCGTCTTA	COPG1	HGLibB_10692	73	1	-4.6734
TCCTCATTAAAAAGATCGCC	COPRS	HGLibB_10700	10	1	-1.92337
AGCCACATAATCCGTCAGTC	COPS8	HGLibB_10723	69	1	-4.59323
TCACTGCACCCGACTCCACT	COX18	HGLibB_10810	196	1	-6.086
TACTGATGTTTCCACTCTTT	COX7B2	HGLibB_10859	52	1	-4.19186
GGACCAGGTTCTTCGAGTCC	CPA5	HGLibA_10897	18	1	-2.71187
CGACGAGACCGTGTCGCGCC	CPD	HGLibA_10911	17	1	-2.63387
TCACGTACACTATCCTATCC	CPE	HGLibA_10915	118	1	-5.35876
TTTCCCCTCTTAGAGCCGTC	CRHBP	HGLibA_11139	20	1	-2.85626
CATACCTTTAGGCCCAAACA	CRIP1	HGLibA_11151	10	1	-1.92337
CAGCGTCTGACTCGGCCGGC	CRIPAK	HGLibB_11147	73	1	-4.6734
CAAACTCTTGATCTCCTATT	CRK	HGLibB_11169	77	1	-4.74935
AAATTACCTCTCCTTGCTGC	CSN2	HGLibB_11363	21	1	-2.92337
GGCCATTCTATTGACTCTGA	CST11	HGLibB_11434	40	1	-3.8215
CACAGTGAATTCACCATTCC	CST8	HGLibB_11455	48	1	-4.07865
CTCAGGCTCCCTCAGGGCAG	CTAG2	HGLibB_11552	17	1	-2.63387
GTGGGAAGAGAGCAAAAACT	CTAGE6	HGLibB_11565	65	1	-4.50834
CACCTGCAGGGACACCTGCC	CTRB1	HGLibA_11676	109	1	-5.2453
AAAACCGGCTTCCACTTCTG	CTRB2	HGLibA_11681	114	1	-5.30943
GGCGAGACCTCCACACTTCG	CUX2	HGLibA_11805	117	1	-5.34659
GAGACATATCCTTTCGATTC	CXorf51A	HGLibA_11939	76	1	-4.73073
GGTGAAACTAACACCCCTGC	CXorf51A	HGLibB_11927	70	1	-4.61369
AGCGTCGGTGCGCACCATTC	CYP26A1	HGLibA_12084	41	1	-3.85626
GACCTTCCATCGATCCCCAC	CYP2F1	HGLibA_12133	61	1	-4.41814
AATCGCCCACCGTAGCACAT	CYP2R1	HGLibA_12138	62	1	-4.44122
GTTTCTTCTAGTTTCCTTCT	CYP46A1	HGLibB_12157	187	1	-6.01853
GAGGCGCTTACCTGGTGCGC	CYP7B1	HGLibB_12201	8	1	-1.63387
GTCCTAGCTCATCTCTTCTT	CYSTM1	HGLibB_12218	28	1	-3.32192
GTCATGTCTTCGCCTCCCGA	DAP	HGLibA_12315	76	1	-4.73073
CCCGGCGCCTTCGGGAAAAC	DAXX	HGLibB_12335	22	1	-2.98751
CTTTGAAGCTCTCCGTGGAC	DBT	HGLibA_12407	3	1	-0.463943
AAAAGCCCACCGCGTTCCGT	DBX2	HGLibA_12408	36	1	-3.6734
CTGCGCCGTCTCCGTCCACT	DCAF15	HGLibA_12431	142	1	-5.62381
GACTCATCCGATTCTTCATC	DCAF8L2	HGLibB_12450	5	1	-1.04891
TTCTTACGTGAAGGTTCTTC	DCN	HGLibB_12502	52	1	-4.19186
ATCCCTACGCGACCTTACTC	DCPS	HGLibA_12525	51	1	-4.16438
GACATTAAACATCATCAGAA	DCST1	HGLibB_12515	27	1	-3.2713
ACCTCGTTGATTTGTCCTTT	DDAH1	HGLibB_12575	58	1	-4.34659
CCGAGCTCTGATTGACCGAA	DDIT3	HGLibA_12614	136	1	-5.56198
GAAGTATCCTGTCATGACCA	DDX1	HGLibA_12649	45	1	-3.98751
ACGACAGTGAGCTGCCCGTA	DEAF1	HGLibB_12754	75	1	-4.71187
CCTGGCTTGCCCGCCGCTTT	DEDD	HGLibA_12780	95	1	-5.04891
GCTGTCCCACAACCTGTACA	DEF6	HGLibB_12772	35	1	-3.63387
TTGATGTTCACAGTTCCTCC	DEFB131	HGLibA_12897	108	1	-5.23213
TGAGGTTCTCCAGAAATAAC	DGAT1	HGLibB_13017	11	1	-2.04891
TACATCGACATTGGAGCATA	DHCR24	HGLibB_13073	11	1	-2.04891
ACCTCCATATAAGAGTGTAT	DHX29	HGLibA_13172	14	1	-2.37083
CCGCTTTGAGAGCACACGTT	DHX34	HGLibB_13166	70	1	-4.61369
CGCTCATCGTTACAGCAATC	DHX57	HGLibA_13201	19	1	-2.78587
GTATGCCTCCTGTATTCTCC	DIRC2	HGLibB_13250	98	1	-5.0933
TCGAGCATGCTGCCGATTGC	DKK4	HGLibA_13303	60	1	-4.39468
CATGAGATATTCGATTGAAA	DLD	HGLibB_13297	5	1	-1.04891
TGCTCCCCCTGTGATAATTT	DLG1	HGLibB_13306	144	1	-5.64385
ACTCTGGTCCAATACTAACT	DMXL1	HGLibA_13453	69	1	-4.59323
TACAGAAATTAATGATCCTA	DNAAF1	HGLibB_13440	10	1	-1.92337
GGGCGCGCGAGAGCCACCGG	DNAAF3	HGLibB_13445	15	1	-2.46394
GTTTCATGCCTTTGTCTACG	DNAJA2	HGLibA_13514	34	1	-3.59323
AACTCCTCTCGAATTTCAGC	DNAJC11	HGLibB_13548	42	1	-3.89021
ATGCTCCCTCAGAACTCCTG	DNAJC12	HGLibB_13552	59	1	-4.37083
TTTAGTTGAACCCGTCAGTG	DNAJC5	HGLibA_13625	55	1	-4.2713
AGCTTCATTGTAATCTTTCT	DNAJC7	HGLibB_13618	122	1	-5.40646
CGCTCTCTATGACGTCTACC	DNASE1	HGLibB_13632	0	1	1.53606
CGTTCCCCCAGCGCTACTAC	DPP7	HGLibB_13856	2	1	-0.0489058
GTGGGCCTTCGCCAACAACT	DPP7	HGLibA_13879	66	1	-4.53003
CCTGGGCGAGAATTTCAGCC	DPPA4	HGLibB_13873	33	1	-3.55141
GTCACTTTGCTCCACTGAAA	DPY19L4	HGLibA_13914	41	1	-3.85626
TGATCACCGACAGAGTCTTC	DRD1	HGLibB_13937	52	1	-4.19186
CTCCAGCACAGAATAGATGT	DRP2	HGLibB_13964	49	1	-4.1078
TGGTACGATTCAAGGTGGCC	DTX4	HGLibA_14091	10	1	-1.92337
AAATGCACAGATCGCTGATC	dummyguide	HGLibA_14724	2	1	-0.0489058
ACGATCGGTAATGGTCTGTT	dummyguide	HGLibA_14365	179	1	-5.9558
ACTGCTGCTGTCTTCTAAAT	dummyguide	HGLibA_15051	131	1	-5.50834
AGAAACTGAACTATCCTACT	dummyguide	HGLibA_14722	91	1	-4.98751
AGGACACAGGATACGCAGCT	dummyguide	HGLibA_14936	132	1	-5.51923
ATAGCGGATGTCCTTGGAAA	dummyguide	HGLibA_14813	95	1	-5.04891
ATCGTTTCCGCTTAACGGCG	dummyguide	HGLibA_14098	60	1	-4.39468
ATCTTCAGGGTAACTACGAA	dummyguide	HGLibA_14720	45	1	-3.98751
CAAAATCTAGCAATTTTTGG	dummyguide	HGLibA_15035	120	1	-5.38281
CCAGGCTGAAGTTCGTACCT	dummyguide	HGLibA_14646	238	1	-6.36481
CCCGCTAACAGCCTAGATCA	dummyguide	HGLibA_14491	53	1	-4.21883
CCTCTGGAAGGACACTTCTG	dummyguide	HGLibA_15001	72	1	-4.65377
CGGGACGTCGCGAAAATGTA	dummyguide	HGLibA_14142	56	1	-4.29683
CTGGTGACCGACAATTACAC	dummyguide	HGLibA_14611	16	1	-2.55141
GAATCGACCGACACTAATGT	dummyguide	HGLibA_14128	51	1	-4.16438
GAGTACAGCGATTCCTCATG	dummyguide	HGLibA_14577	124	1	-5.42973
GTAGACGTCGTGAGCTTCAC	dummyguide	HGLibA_14172	56	1	-4.29683
TAGATTGGCCCCACAAAGCG	dummyguide	HGLibA_14681	111	1	-5.2713
TATGACCCTGTTACATTGCC	dummyguide	HGLibA_14791	48	1	-4.07865
TTCACCGTCCACGTGCGCAT	dummyguide	HGLibA_14247	66	1	-4.53003
TTGCGTCAGCGCTGCACATC	dummyguide	HGLibA_14357	86	1	-4.90689
TTGTACGGTACTGGCTTTGT	dummyguide	HGLibA_14492	180	1	-5.96379
TGAAAGAGAATTAGCTCTGA	DYDC1	HGLibB_15199	20	1	-2.85626
GATGGAGACTTGTACCACAA	DYNC1LI2	HGLibA_15245	17	1	-2.63387
CGAGACTGGAAGTGCCCGAC	E2F2	HGLibA_15309	4	1	-0.785871
GATGTCTTCATGAGTTACAT	E2F5	HGLibB_15298	83	1	-4.85626
TGAGCCGCCTCGCCAAAAAC	E2F8	HGLibA_15327	16	1	-2.55141
GATCAGACTCGCGTTGTGCC	EARS2	HGLibB_15322	25	1	-3.16438
CCTTGAATCGTCTCTGAACT	EBLN2	HGLibB_15346	67	1	-4.55141
ATTCTGACCGTCGCCCTGGA	EBPL	HGLibA_15375	34	1	-3.59323
CTCTCAATCAACTCCATTAG	ECE1	HGLibB_15360	110	1	-5.25836
TCTGCGCAGACGTCACACGA	ECH1	HGLibA_15390	26	1	-3.21883
TGGGACGCATGGAATGCCCT	ECI2	HGLibA_15408	51	1	-4.16438
TAGCCTGCCTACCACTGTAG	EFCAB14	HGLibB_15509	71	1	-4.63387
CCACTGTATTATTCGACTCA	EFCAB2	HGLibA_15534	91	1	-4.98751
TTCGACCGCAGGAGCTAAGA	EFCAB6	HGLibA_15549	49	1	-4.1078
ATTCTCATGTATGTGCCCCC	EFEMP1	HGLibB_15538	34	1	-3.59323
CCCGTAAATTGATGCACACT	EFEMP1	HGLibA_15561	187	1	-6.01853
AGTTCCAGTAGACTACGTGG	EFNA4	HGLibA_15592	15	1	-2.46394
AACTTGACATCAGTCTGAGT	EHBP1	HGLibB_15638	60	1	-4.39468
TCCCTGCATCACCGCAATGA	EHD3	HGLibB_15650	44	1	-3.9558
TTTAGAAAGCTCAGTCGCTT	EHD4	HGLibB_15653	76	1	-4.73073
TTTCCATGCTTTCACGGTCT	EIF2AK3	HGLibA_15728	260	1	-6.49185
GTTCATGACACCCGTGATCC	EIF3D	HGLibB_15752	5	1	-1.04891
GTCATCGTTACTGTGCCAAG	EIF4B	HGLibA_15813	6	1	-1.2713
CTGTGACTACGCCCTCTTCA	EIF4E1B	HGLibA_15819	41	1	-3.85626
CATCATCAGCTGGTCGGAAA	EIF5	HGLibB_15831	24	1	-3.1078
AGAGGACCTTCGTCTCCCTG	EIF5AL1	HGLibA_15862	62	1	-4.44122
ACATGTTCCACAATTACGGC	ELF1	HGLibA_15890	15	1	-2.46394
CTTGAATTCACCATCGTTCG	ELK3	HGLibA_15914	25	1	-3.16438
CTTGCCTTCTGCAAATCGTT	ELMOD1	HGLibA_15939	103	1	-5.16438
CTTAATTCCAATCCACCACA	ELOVL4	HGLibB_15945	47	1	-4.04891
CAGCAGCCCCACCGTGCCAC	EMC10	HGLibB_15982	36	1	-3.6734
GCTGACGGCCACCTCGGCAC	EME2	HGLibB_16016	10	1	-1.92337
GTTGCTACCAACACTCGTTC	EML5	HGLibB_16045	108	1	-5.23213
ACACTGTCGAAAGTGTCATG	EMR2	HGLibA_16087	71	1	-4.63387
GATGAGGGCCCCCTGGGAGA	ENHO	HGLibB_16109	6	1	-1.2713
CCTGGTATCATTGGGTTAAT	ENOX1	HGLibA_16159	127	1	-5.46394
GAGCAGGCGCATACCCGCTG	ENTPD2	HGLibA_16201	7	1	-1.46394
CTCCAGTTTCTATCAACTTT	ENY2	HGLibA_16222	77	1	-4.74935
AGATTTACCCCTTCTCATTG	EPT1	HGLibA_16388	32	1	-3.50834
CAGGGTTGACAGAATCATTC	ERCC3	HGLibB_16416	57	1	-4.32192
AGCGATAGATATTGAGTCTG	ERCC5	HGLibA_16443	77	1	-4.74935
CTGGAAGGTGCACTCACCAA	ERMN	HGLibB_16483	39	1	-3.78587
TGAAGCGACCTTGTCCTTTC	ERO1LB	HGLibA_16520	73	1	-4.6734
AAATTCCCAGGCGTGTCATT	ERP27	HGLibA_16524	86	1	-4.90689
ATTTCCAGCAACAAGTGCTT	ESD	HGLibB_16541	43	1	-3.92337
ACTGAGTACGCAGTGCCGCG	ESRP2	HGLibA_16589	21	1	-2.92337
AGGTGATGTGCAGATTGATG	ESYT1	HGLibB_16583	97	1	-5.07865
ACTACCCATTCATCAACATT	ETV3	HGLibB_16631	28	1	-3.32192
GGGGAGGGTGTACTTCTTGT	EXO5	HGLibA_16729	5	1	-1.04891
TGGTCTGGTAGTACCCGTCC	EXOC3	HGLibA_16736	25	1	-3.16438
TCGAACTCGCTCCTCCACTT	EXOC8	HGLibA_16764	49	1	-4.1078
GCTGATCAGGAACACGTGCG	EXOSC5	HGLibA_16784	3	1	-0.463943
AACTGACACAAATGGGCATG	EXOSC9	HGLibB_16774	28	1	-3.32192
AAGCACGTCTCTACTTCATC	EXTL2	HGLibA_16811	62	1	-4.44122
GAGAACTGGTGAGTTGGTCG	EYA1	HGLibA_16818	18	1	-2.71187
TGCGCCCGTACCCACCGTCA	FAM101A	HGLibA_16972	80	1	-4.80379
CTATTCCATTCCTCAACAAT	FAM103A1	HGLibB_16964	77	1	-4.74935
TAATGAGATATGAGTCCTTA	FAM107B	HGLibB_16980	60	1	-4.39468
ACTCGTAGTATCATTGAGTT	FAM111A	HGLibB_17002	27	1	-3.2713
CCGAGTTCCACTACCGCAGA	FAM122C	HGLibA_17071	36	1	-3.6734
TAGGGTGAATGGTAACGTGA	FAM13A	HGLibA_17142	4	1	-0.785871
GTATCATGCAGCTAACCACA	FAM151B	HGLibA_17165	56	1	-4.29683
GTGCTTACTTGGCATTCTTC	FAM171B	HGLibA_17271	74	1	-4.69276
TTGATGCCAATCATCCTCGA	FAM174A	HGLibA_17283	38	1	-3.74935
TCCCCGTGGCCGTGTACTGC	FAM179A	HGLibA_17307	52	1	-4.19186
GCCCAACTATCTGTACCCGA	FAM179B	HGLibA_17309	51	1	-4.16438
ATACATGAACAAGCAGCAGT	FAM188A	HGLibB_17324	55	1	-4.2713
CACCCCGCCCCTGCGTACAG	FAM203A	HGLibA_17417	21	1	-2.92337
CTCCGGGTATTCATCTGCAG	FAM219B	HGLibB_17480	33	1	-3.55141
ATGAATAAGCCTGTGGTTGA	FAM220A	HGLibB_17491	49	1	-4.1078
TCCCGAAGTGCTCCTGAGTG	FAM220A	HGLibA_17513	52	1	-4.19186
TACATGCGGTTAGATGACAG	FAM221A	HGLibB_17495	35	1	-3.63387
ACCTGAAATTCTTCGTTACC	FAM46D	HGLibA_17605	24	1	-3.1078
CTCGCGTATCTCATCTCCAT	FAM47C	HGLibA_17613	33	1	-3.55141
TTGGAGATGTCTGCATGATC	FAM53C	HGLibB_17618	20	1	-2.85626
GTGAGCCACGGAAAACATCC	FAM65A	HGLibB_17644	58	1	-4.34659
TCTTCACTTGCATCCGATGG	FAM71C	HGLibA_17692	35	1	-3.63387
ACTTTGTGATGAGGTCCAGC	FAM83C	HGLibA_17746	86	1	-4.90689
CCACCTAGAACATGCGTGTG	FAM83C	HGLibB_17722	83	1	-4.85626
AGCCGCAGCCCTACGATCCG	FAM84B	HGLibA_17766	91	1	-4.98751
AGAGTCGCCAAAGAGCAATG	FAM96A	HGLibA_17802	55	1	-4.2713
AGTAGTCTATCCACCACCTG	FAR1	HGLibB_17844	76	1	-4.73073
ACCCATATCCCCAGATCTAC	FASLG	HGLibB_17868	7	1	-1.46394
ATAGAGAGAGATCACGCCAA	FAXDC2	HGLibA_17932	2	1	-0.0489058
CGTTAACGTGACGGGAGATG	FBP2	HGLibA_17966	48	1	-4.07865
CACGGCGCTGGCCTACTTCA	FBXL16	HGLibA_17985	31	1	-3.46394
GAGGACCGAAAAGCTGATAA	FBXO16	HGLibA_18033	0	1	1.53606
CCAGATAAGAAATGATAGTC	FBXO36	HGLibB_18058	0	1	1.53606
TAGGAGACGTATCTTCCTCG	FBXO40	HGLibA_18093	88	1	-4.93968
ACTGTTTGCACGGATCATCG	FBXO46	HGLibB_18088	72	1	-4.65377
TCGGTCGTGGGTAGCTCTGC	FBXO46	HGLibA_18112	8	1	-1.63387
AAGGACTGATGCAATTCTAC	FBXO9	HGLibA_18132	6	1	-1.2713
CCCACCTCTGGGGTCGTAGA	FBXW9	HGLibB_18136	11	1	-2.04891
TGTGTAGCCTTACTGTTCTT	FCER1A	HGLibB_18146	10	1	-1.92337
TGGGACTCAGATCGTGCTGC	FCER2	HGLibA_18174	6	1	-1.2713
GTCCACTTTATAAACCGTGA	FDX1	HGLibA_18258	3	1	-0.463943
CACTCATACCCGAATACACG	FEZF1	HGLibA_18318	51	1	-4.16438
GATCCCCGCATCCGTCAGCC	FGD3	HGLibA_18349	53	1	-4.21883
AGGGAAACTACTCCTAGAAT	FGD4	HGLibA_18350	26	1	-3.21883
AGTACATCTGTATGAACAAG	FGF17	HGLibB_18357	0	1	1.53606
GGCGGCGTCTACGAGCACCT	FGF3	HGLibA_18406	78	1	-4.76772
TCCCCGACCTTGCCTGAACA	FGFR1	HGLibB_18411	22	1	-2.98751
GACGCGCTGCTCCGTCCCCA	FGFR3	HGLibA_18447	74	1	-4.69276
TAACACATGACTCAAGTATT	FGG	HGLibA_18457	86	1	-4.90689
TGCTCTGACTACTACGCAAT	FGL2	HGLibA_18465	36	1	-3.6734
AAACTTAAGAAATTCTCGCA	FHDC1	HGLibB_18450	32	1	-3.50834
GTTCATCGGCTAGTGAGCGC	FHL3	HGLibB_18463	54	1	-4.2453
CATCCGTGCAGTGAACTCTG	FHOD1	HGLibB_18468	139	1	-5.59323
GCGATCATCTCAGTCCACAT	FIGF	HGLibB_18489	29	1	-3.37083
CAGTCGTAGACATCACACTG	FIGLA	HGLibA_18517	0	1	1.53606
GCACGCAGTTTGAGTACGCC	FIS1	HGLibA_18536	21	1	-2.92337
CCCGCAAATACTTCTGCATC	FLJ44635	HGLibB_18611	91	1	-4.98751
GCCCCAAGTGGATCTTGCGA	FLJ44635	HGLibB_18610	37	1	-3.71187
CTCGTCCCGGTCTTCAATGT	FLVCR2	HGLibB_18655	129	1	-5.48631
ATCTGCAGGGCGAACGCTGT	FMN2	HGLibB_18666	32	1	-3.50834
TTTGACGTGGTGACGTGCTG	FN3KRP	HGLibA_18731	11	1	-2.04891
GGTGCACTTCCGAACTCTCA	FNDC4	HGLibA_18752	21	1	-2.92337
AGAAGATTCTGAGTGCGTTG	FNDC8	HGLibA_18760	68	1	-4.57247
CCTTGCGCCGCACGGTGATC	FNDC8	HGLibA_18758	3	1	-0.463943
TTCCATGCACTTTCATTATG	FNTA	HGLibB_18749	98	1	-5.0933
TTTACCTCTGGCATTCCTTG	FOLH1	HGLibB_18758	90	1	-4.97174
GCCAGTTGCTCTTGCACGTG	FOLR2	HGLibB_18762	59	1	-4.37083
TCATCAGATACTCGAACTCG	FOXK2	HGLibA_18896	96	1	-5.06386
AACAATTCGGAGTTTATACC	FOXR1	HGLibA_18946	42	1	-3.89021
AAAAGAAGACTTCAAGCGTT	FRA10AC1	HGLibA_18971	11	1	-2.04891
AGTTGCGGTCTATCTCCCAT	FRK	HGLibB_18980	60	1	-4.39468
CGATGAAGCCATGCTCCCCG	FSCN1	HGLibA_19069	75	1	-4.71187
CGCCATCGTTGAACTCCAGC	FSCN1	HGLibB_19044	21	1	-2.92337
AGCGAAGAACGGCCGCTGCC	FST	HGLibA_19098	35	1	-3.63387
TGCTGCTGTCCACCATAGCT	FUS	HGLibB_19152	26	1	-3.21883
GCAAGGGGATTGGGATTAAC	FXR2	HGLibB_19197	5	1	-1.04891
CCTGGAAAGAGACGTCCTAA	FYTTD1	HGLibA_19257	25	1	-3.16438
CGCCCGTCTTCATCACCCTC	FZD10	HGLibB_19239	18	1	-2.71187
CAGAACCTGAACTCGCTGCG	FZD5	HGLibA_19275	55	1	-4.2713
GTTTCTTGGACCCACCAGTA	G6PC2	HGLibA_19307	78	1	-4.76772
CCTAACCACTTGATGGTGTT	GABBR2	HGLibB_19320	18	1	-2.71187
ACCATGTCTAGGATAGAGAG	GABRE	HGLibB_19361	28	1	-3.32192
GTAGCGGTCCACGGACATCG	GALR1	HGLibA_19587	68	1	-4.57247
GTACGCCAGCAGCTTTACGC	GALR3	HGLibA_19594	49	1	-4.1078
CGACGTTTCTGGGCAAATGT	GARNL3	HGLibA_19631	108	1	-5.23213
CTTGTCGAAGTTACCGCCGC	GBX2	HGLibA_19753	8	1	-1.63387
GCGGGGGTCCGCTGAGTTGT	GDF10	HGLibA_19853	100	1	-5.12215
CGTTGACCCAGAGATCCCCC	GDF3	HGLibB_19841	121	1	-5.39468
CATTGTGCTGTCCCGACCCC	GFI1B	HGLibB_19918	19	1	-2.78587
CAACGTCTATGACCTCCTAA	GH1	HGLibA_20027	15	1	-2.46394
TTGGGACTGTCTAATGAGAT	GHITM	HGLibB_20011	54	1	-4.2453
ATACACCTGTCCACTCTCAT	GINM1	HGLibB_20074	195	1	-6.07865
GAAAGTCCCTTCCGCGTACC	GIP	HGLibA_20114	63	1	-4.46394
TCTGATGAATTCCGCTTTAT	GIT2	HGLibB_20108	48	1	-4.07865
CCAAACCTTGCCGATGACCG	GJA3	HGLibA_20142	22	1	-2.98751
GTCACCCCACACTGACTCGC	GJA4	HGLibB_20119	71	1	-4.63387
CCGTACGCCTGTCAGATCCC	GLIS1	HGLibA_20270	3	1	-0.463943
CACCATGGTTGTCTCAGCAA	GLRA1	HGLibB_20272	57	1	-4.32192
AGATTATTTGCAACAGCTCA	GLRX	HGLibB_20289	30	1	-3.41814
CTAGTCTCTTTGCAACAGAG	GLRX	HGLibB_20287	109	1	-5.2453
CCGGTTGAGTAGATCCGCAT	GLYATL3	HGLibA_20380	66	1	-4.53003
CCAGATTGTTAATCCACCAA	GLYR1	HGLibB_20359	16	1	-2.55141
CTCCTTACCTCGCTTGCGGT	GLYR1	HGLibA_20384	98	1	-5.0933
ACGCCTGGTGGTACTGGATG	GMFB	HGLibB_20377	25	1	-3.16438
GTCTCCAGCCAGCATCTCAA	GMIP	HGLibB_20383	16	1	-2.55141
CTGGTAAGTGCCTCGCAAGA	GNB3	HGLibB_20469	6	1	-1.2713
GCCAAATACATTAACGAGAA	GNB5	HGLibA_20501	11	1	-2.04891
TCTTGTTGCCTTGTGCTCGC	GNL3L	HGLibA_20552	69	1	-4.59323
CCAACAGTTAGAGCCATAGT	GNPDA2	HGLibA_20568	35	1	-3.63387
TCACGTTGTGAACAACACTC	GNS	HGLibB_20561	15	1	-2.46394
CTAGCTTTATTAAGCGCTCC	GOLGA4	HGLibA_20601	9	1	-1.78587
TCTTTATAAGGCACAGTTGG	GOPC	HGLibB_20644	5	1	-1.04891
TAGCCTGTCAGCCGGCCCAG	GP9	HGLibB_20685	31	1	-3.46394
TTGAAGACCGAATGATCTGC	GPBP1	HGLibA_20757	54	1	-4.2453
AAAGTTCATCTGAACACCTT	GPR107	HGLibA_20844	25	1	-3.16438
ACTCACTTCTGGAGATGTCT	GPR107	HGLibA_20843	7	1	-1.46394
GCACCCCTACAGAGTTCTGC	GPR128	HGLibB_20857	20	1	-2.85626
CACCAGCTTCTTGTCCGCCA	GPR157	HGLibB_20920	91	1	-4.98751
TTTGTCTTTCTCGTCGTTCA	GPR22	HGLibA_21002	76	1	-4.73073
CATGCGCACCTCGTAGCGCA	GPR61	HGLibB_21033	22	1	-2.98751
AAAGACTCGACTTCGAGCCA	GPR75	HGLibA_21079	43	1	-3.92337
AAGAACCTGTACGTCCATTA	GPR82	HGLibA_21088	44	1	-3.9558
CCCAGACTAATGCCGTTGCT	GPRASP2	HGLibA_21123	105	1	-5.19186
TTGGCATCAGGGCCCCCCTC	GPSM3	HGLibA_21162	9	1	-1.78587
TGATGAGGTATTTCGCACTG	GRID2	HGLibA_21276	85	1	-4.89021
GCTTCCAGCGGGTCTGTATG	GRIK2	HGLibA_21283	53	1	-4.21883
TTATGAGGTGGAAGCCAACG	GRM1	HGLibB_21314	27	1	-3.2713
GTTGCTCTGTCAACAGTGAA	GSAP	HGLibA_21396	30	1	-3.41814
TCCCCAGAAACTGTTGTGAC	GSDMC	HGLibB_21383	48	1	-4.07865
AGCTTGGCATCTTGTTCCTC	GSTA2	HGLibA_21454	62	1	-4.44122
TTTCTCTTCTAGAGCTAAAA	GSTA4	HGLibB_21433	21	1	-2.92337
GCTGTTCCAGCAAGTACCAA	GSTA5	HGLibA_21464	73	1	-4.6734
GAACAATGAGCAGTTCTGAT	GTF2B	HGLibB_21502	5	1	-1.04891
AAAACTACATGCGATTAAAA	GTF2F2	HGLibA_21540	5	1	-1.04891
CTTCGGGGCACTACAGGCTC	GTF3C2	HGLibA_21582	1	1	0.536057
CTTCTTGCCGTTCCCGCAGA	GTPBP1	HGLibB_21569	121	1	-5.39468
AGTGACATGGCCGATGCCCT	GTPBP2	HGLibB_21577	66	1	-4.53003
CCATGTTCACGTCCCCTGCC	GTSE1	HGLibB_21597	35	1	-3.63387
AGAACTGGCGGAACTCATAG	GUCA1A	HGLibB_21605	28	1	-3.32192
TACGCCCTGCTTCGCGCATT	GUCY2D	HGLibA_21663	96	1	-5.06386
GAAATGGAGCTGCTACGTTT	GUCY2F	HGLibB_21639	37	1	-3.71187
TGCACGAGTCTCTTCCACCT	GZMA	HGLibA_21719	110	1	-5.25836
GGACTCACCGATATTGGCAG	GZMK	HGLibA_21727	24	1	-3.1078
CCTGCCAGTGACGACCGCCG	H1FX	HGLibA_21743	21	1	-2.92337
CCTTTAATCCTCTTCTCGAC	HAND1	HGLibB_21797	50	1	-4.13637
TCACTATTTCTTTCTCCTGG	HAUS6	HGLibB_21861	17	1	-2.63387
GCGCACACAGCATCAGCTCG	HAUS7	HGLibB_21864	4	1	-0.785871
CCCATCTGGTTTAGTGATCT	HAX1	HGLibA_21903	107	1	-5.21883
GCAGATCCTCATCACCGCGC	HCN2	HGLibB_21948	20	1	-2.85626
AGAAATCCTCTAAACAGTCC	HDGFRP3	HGLibB_22021	10	1	-1.92337
TGACAAAAGCGTTAAGATTG	HEBP1	HGLibB_22056	243	1	-6.39468
GCTCCACGAGACATTGCAAC	HEPH	HGLibB_22115	0	1	1.53606
GCCCTCTGAATCTTTCTGTT	HERC2	HGLibA_22156	68	1	-4.57247
TCCTTAAGGCCAACAGAGTT	HEXB	HGLibB_22175	33	1	-3.55141
CCTAGTCCCAGGTCCTCCCA	HFE2	HGLibB_22201	68	1	-4.57247
GTGTAGTCGTTCACCGTCCG	HHEX	HGLibA_22258	61	1	-4.41814
ACCCCCCGAAGCGCCTGAAA	HHIP	HGLibA_22261	87	1	-4.92337
CTGCTGCTCACATGGTGTCT	HIC2	HGLibB_22262	93	1	-5.01853
CAGGCGATGCACTCGGCCTA	HIST1H2AI	HGLibB_22367	11	1	-2.04891
TAAACTACCTTTCCAGCGCC	HIST1H3A	HGLibA_22457	35	1	-3.63387
CTCGAAAAGCCCCACCAAGT	HIST1H3E	HGLibB_22441	46	1	-4.01853
CGCACCCTCTATGGCTTCGG	HIST1H4I	HGLibB_22482	1	1	0.536057
GCCGTCCTTCTTCTGTGCCT	HIST3H2BB	HGLibB_22531	39	1	-3.78587
ACGTGGCCCTCCTGTACCGA	HIVEP2	HGLibA_22571	36	1	-3.6734
CCGGATGCTGCCTACATACG	HK3	HGLibA_22584	21	1	-2.92337
CGCTGTCGAACCTCACGAAC	HLA-B	HGLibA_22597	7	1	-1.46394
GGTCGCAGCCAGACATCCTC	HLA-C	HGLibA_22600	19	1	-2.78587
TCATCACGGTGGTCAGAGCG	HLA-DQA1	HGLibB_22592	12	1	-2.16438
GAAGATGGAGATATTCATCG	HMSD	HGLibA_22757	49	1	-4.1078
TATCGACCACCTCCCGCTGT	HNF1A	HGLibB_22746	78	1	-4.76772
CTTACTGACAATCTTATCCA	HNRNPA1	HGLibA_22793	71	1	-4.63387
GCGCCTGCGCTGTGCCGAGC	HOOK2	HGLibB_22849	45	1	-3.98751
CTTCCTGATGTGAACCTTAT	HOOK3	HGLibA_22881	99	1	-5.1078
GAATCCCTGGAAATCGCCGA	HOXA2	HGLibA_22906	81	1	-4.8215
TTCCTTCGCCGCCTCGATGC	HOXB7	HGLibA_22947	94	1	-5.0338
GCGGCCGCCAGATCTACTCG	HOXC6	HGLibA_22973	39	1	-3.78587
AGTTGCGCCGCGCAGATTCC	HOXD3	HGLibB_22970	24	1	-3.1078
CGAGGCTGACTTTGCCTCTG	HPS4	HGLibB_23023	86	1	-4.90689
AATGTCATCGCCCTCCTAGA	HPSE2	HGLibA_23064	47	1	-4.04891
GTACAGTAGATGCAGTTACC	HPSE2	HGLibA_23065	16	1	-2.55141
CGTCTGGACACCAGCCGGGA	HPX	HGLibA_23067	96	1	-5.06386
GCTCAGCATGGCTAGGGTAC	HPX	HGLibB_23038	48	1	-4.07865
GCCTTCAAAAACCGGACCCT	HS3ST4	HGLibA_23134	84	1	-4.87333
ACAGCCTCCTAGCTTTCCTT	hsa-let-7a-2	HGLibA_23156	183	1	-5.98751
TGTACAGTTATCTCCTGTAC	hsa-let-7g	HGLibA_23187	143	1	-5.63387
CTGTCCTTTTTCGGTTATCA	hsa-mir-101-2	HGLibA_23211	94	1	-5.0338
CCTTCCTGTCAACCCTGTTC	hsa-mir-1205	HGLibA_23331	51	1	-4.16438
TCTGCTCTCCGTGTTCACAG	hsa-mir-124-2	HGLibA_23403	42	1	-3.89021
AAAAAAGTTACTGGAATGCT	hsa-mir-1244-1	HGLibA_23417	25	1	-3.16438
TACATACACAAAAAAGTTAC	hsa-mir-1244-1	HGLibA_23416	54	1	-4.2453
GGCACCGCAGCACTGTGCTG	hsa-mir-1301	HGLibA_23735	25	1	-3.16438
AATATGTCCCAAGCTTAGTT	hsa-mir-1302-10	HGLibA_23743	284	1	-6.61876
CTGGGATATCTCTGTCATCG	hsa-mir-146a	HGLibA_23909	157	1	-5.76772
TTCCTGATGGTCCCCTCCCC	hsa-mir-185	HGLibA_24058	147	1	-5.6734
ACTGCCCTAAATGCCCCTTC	hsa-mir-18b	HGLibA_24076	43	1	-3.92337
ATATCAAACATATCACACAG	hsa-mir-190a	HGLibA_24088	56	1	-4.29683
AGTTTCATGTTGTTGGGCCT	hsa-mir-196a-1	HGLibA_24147	53	1	-4.21883
CTTCATATATTCTCAGGCAT	hsa-mir-204	HGLibA_24227	41	1	-3.85626
TTCCCAGCTGATTGTGCTGC	hsa-mir-2278	HGLibA_24369	15	1	-2.46394
CCATCCCCAGGAACCCCAGC	hsa-mir-23a	HGLibA_24383	0	1	1.53606
CAATTGCTGGACGCTGCCCT	hsa-mir-25	HGLibA_24407	2	1	-0.0489058
CCAGCCTGTTCTCCATTACT	hsa-mir-26b	HGLibA_24427	264	1	-6.51379
GCAGCTAAGCCCTGCTCCTC	hsa-mir-27a	HGLibA_24430	51	1	-4.16438
CAACAGGCTGCACCGGAGAC	hsa-mir-3130-1	HGLibA_24626	118	1	-5.35876
CAAAGCAGACTGCACTAGCC	hsa-mir-3157	HGLibA_24754	2	1	-0.0489058
ACTAACATATGTGAAAACAT	hsa-mir-3169	HGLibA_24811	172	1	-5.89857
CAGAGACTGCGTTTGGGGCG	hsa-mir-3178	HGLibA_24838	17	1	-2.63387
TAAGCAGAGACCCAAACCCT	hsa-mir-345	HGLibA_25080	19	1	-2.78587
CCACAACGTGCAGCACTTCT	hsa-mir-34a	HGLibA_25088	110	1	-5.25836
ATTCACTCAAACAAACAAGA	hsa-mir-3610	HGLibA_25128	0	1	1.53606
CAATAGAGGGTGCACAGGCA	hsa-mir-3622a	HGLibA_25175	55	1	-4.2713
CAAGAACAATAAGGATTTTT	hsa-mir-365b	HGLibA_25245	62	1	-4.44122
GTTAGAGGCCCCACGTGGTG	hsa-mir-3679	HGLibA_25318	18	1	-2.71187
GTTTCTACTCCATATCTACC	hsa-mir-3690-1	HGLibA_25399	68	1	-4.57247
CGCTGCTATACCCCCTCGTG	hsa-mir-424	HGLibA_25758	85	1	-4.89021
GGCAGACCTACTCACTGCAG	hsa-mir-4254	HGLibA_25778	45	1	-3.98751
CCCACCCAATTCAGGACACA	hsa-mir-4259	HGLibA_25796	0	1	1.53606
TGCACCGCGAGTTCCGCGCC	hsa-mir-4322	HGLibA_26064	56	1	-4.29683
GCCTGTCCCTAAATCCTTCC	hsa-mir-4476	HGLibA_26367	111	1	-5.2713
GCTAGTGATGCAGGACGCTG	hsa-mir-4489	HGLibA_26428	44	1	-3.9558
GTTGAATATGTGAATGGCAT	hsa-mir-449a	HGLibA_26471	41	1	-3.85626
ATATATCTACCACATTTTAA	hsa-mir-4536-1	HGLibA_26658	69	1	-4.59323
AGCCAGCACCATGCAGTCCA	hsa-mir-455	HGLibA_26685	16	1	-2.55141
AATAGCTAAAGATGGACAAT	hsa-mir-4662a	HGLibA_26811	154	1	-5.74007
GTTCAGACTTATGATTTTTG	hsa-mir-4678	HGLibA_26883	60	1	-4.39468
CTGTTTCCTCATTTATCTGT	hsa-mir-4729	HGLibA_27066	43	1	-3.92337
TGTGCTGCTCCGCAGGCCTC	hsa-mir-4730	HGLibA_27070	32	1	-3.50834
TACCTTTCAGTGAACATGAA	hsa-mir-4790	HGLibA_27320	11	1	-2.04891
CCGTGCTAACCTTTGGTACT	hsa-mir-487b	HGLibA_27401	25	1	-3.16438
TATTTATGATGAAACATACA	hsa-mir-494	HGLibA_27430	39	1	-3.78587
TCCATTCGAGTACCTGACTT	hsa-mir-496	HGLibA_27439	105	1	-5.19186
GCTGGACTCAGCGGCGGAGC	hsa-mir-5001	HGLibA_27466	27	1	-3.2713
TGAGTGACGCCCTCTGGAGT	hsa-mir-508	HGLibA_27546	11	1	-2.04891
CAACAGAAAGCGCTTCCCTC	hsa-mir-518b	HGLibA_27715	60	1	-4.39468
GGGCTGTCAGAGGCCAGGGA	hsa-mir-5196	HGLibA_27758	11	1	-2.04891
TGCTTTTTAACAAGATCCCT	hsa-mir-544a	HGLibA_27878	116	1	-5.33431
CCTGTGGAGCTCACTTTAGC	hsa-mir-545	HGLibA_27885	108	1	-5.23213
ATGTGGCAGAAGTATTACGT	hsa-mir-548a-3	HGLibA_27897	10	1	-1.92337
GTTTTTGTCATTACTTTTAT	hsa-mir-548ah	HGLibA_27935	123	1	-5.41814
ACTGCCCTGCTCTTATAGGT	hsa-mir-548i-4	HGLibA_28077	15	1	-2.46394
ATGGTAAAAATGAAAAGTAA	hsa-mir-548q	HGLibA_28112	51	1	-4.16438
CACCAACCTAACCTTGTTTT	hsa-mir-548t	HGLibA_28122	145	1	-5.65377
TGCCTAAAACAAGGTTAGGT	hsa-mir-548t	HGLibA_28121	5	1	-1.04891
CTGGTATTTTGATGCTTTGC	hsa-mir-550a-1	HGLibA_28151	70	1	-4.61369
CCTGTGCCTAGCCAGACAAG	hsa-mir-5572	HGLibA_28204	19	1	-2.78587
GCTAGGTGATCATCAGAATA	hsa-mir-5583-1	HGLibA_28224	62	1	-4.44122
CCCGGGCAGTGTGATCATCC	hsa-mir-5587	HGLibA_28244	126	1	-5.45263
AGCTTGTCCAACACAGCCCG	hsa-mir-5691	HGLibA_28337	1	1	0.536057
CAGGAGGCCAGGCGTGTGTG	hsa-mir-5699	HGLibA_28384	16	1	-2.55141
ATTAAATTATTGAAGGCCTG	hsa-mir-5700	HGLibA_28392	25	1	-3.16438
GACCCTGAGTGTGGGCGTGT	hsa-mir-574	HGLibA_28446	72	1	-4.65377
AGTTGATGCAAAAATAATCG	hsa-mir-579	HGLibA_28467	48	1	-4.07865
GTGTGCCGTGGTGTGTCTGG	hsa-mir-595	HGLibA_28527	0	1	1.53606
CCATTTCCAGCTCACACCAT	hsa-mir-598	HGLibA_28540	91	1	-4.98751
TGATAAGCTGACATGGGACA	hsa-mir-599	HGLibA_28542	2	1	-0.0489058
GTGTGCCATTACTTTTAAAT	hsa-mir-603	HGLibA_28559	79	1	-4.78587
CTGGTTGCAAAAGGTGCTGA	hsa-mir-6085	HGLibA_28656	90	1	-4.97174
AGGGTTCCTCTGCTGTTCCT	hsa-mir-609	HGLibA_28676	171	1	-5.89021
CCCTCTCCAAATGTGTCTTG	hsa-mir-642a	HGLibA_28863	195	1	-6.07865
ACCAGTACCGGTCTGTGGCC	hsa-mir-645	HGLibA_28878	10	1	-1.92337
TTAAACTGTCATTGCCTTTT	hsa-mir-651	HGLibA_28945	77	1	-4.74935
GGGGCCTGCAGGCAGAAGTG	hsa-mir-6511a-1	HGLibA_28951	6	1	-1.2713
TGGAACATTGAAACTGGCTA	hsa-mir-664a	HGLibA_29047	27	1	-3.2713
GCCGCCACCAGCCATGCATG	hsa-mir-6722	HGLibA_29102	70	1	-4.61369
TGGCCAGCCTGCCACCCCCT	hsa-mir-6732	HGLibA_29137	122	1	-5.40646
TCTGGCGGGAAGCTGGGTAG	hsa-mir-6737	HGLibA_29155	1	1	0.536057
TTTTGGAGGGGTGTGGAAAG	hsa-mir-6747	HGLibA_29197	13	1	-2.2713
ACACTGGCCTTGCTATCCCC	hsa-mir-6757	HGLibA_29241	55	1	-4.2713
CCCCTCTCTGTCCCACCCAT	hsa-mir-6769b	HGLibA_29297	57	1	-4.32192
AGTAGCCAGGATTCTGCCAT	hsa-mir-6817	HGLibA_29498	224	1	-6.27772
TGAACTCTGGAGGGAAGGAG	hsa-mir-6823	HGLibA_29522	12	1	-2.16438
GACCCCCATGTCGCCTCTGT	hsa-mir-6859-1	HGLibA_29661	63	1	-4.46394
CTCATCTCACCTGCGGGCCA	hsa-mir-6886	HGLibA_29783	2	1	-0.0489058
ATCCTCTCTTCCCTCCTCCC	hsa-mir-7111	HGLibA_29863	10	1	-1.92337
TCGTGGGCCTGATGTGGTGC	hsa-mir-770	HGLibA_29993	50	1	-4.13637
AACCGAGACTCAGAGACGTT	hsa-mir-7973-1	HGLibA_30073	51	1	-4.16438
TCACCGGGCCTAGACCTAGA	hsa-mir-8078	HGLibA_30208	6	1	-1.2713
ATTTTTTCTTAGGTTTAGTT	hsa-mir-8084	HGLibA_30234	58	1	-4.34659
ACTGCCGCCCGCGCCCCCGC	hsa-mir-935	HGLibA_30369	45	1	-3.98751
GGCCACGGCGGAGCGACTTG	HSD17B10	HGLibA_30459	25	1	-3.16438
CCGAGCGGTCAGTGTACGCC	HSD17B8	HGLibA_30489	82	1	-4.83898
ATGGCAGATCAGTTGTAATT	HSFY1	HGLibA_30530	142	1	-5.62381
GATCTTCAACTTATGAAAAC	HSFY1	HGLibB_23212	48	1	-4.07865
GGTTGAGACGTTCGCCTTTC	HSP90AA1	HGLibB_23222	1	1	0.536057
CGTGGGCATCCAGCTTCATT	HSPB9	HGLibB_23294	102	1	-5.15044
CCAGTACCTGTCCAGCGCGA	HTR1A	HGLibA_30645	38	1	-3.74935
GCGCACACCCTTCCTGTAGT	HTR3A	HGLibA_30668	124	1	-5.42973
TTGATGCCAACACACTCTTT	HTR3C	HGLibB_23355	74	1	-4.69276
GAATTACAACTTCATCGCCG	HTRA4	HGLibA_30704	46	1	-4.01853
GCACCGCTGTCATGTTTCCG	HYPK	HGLibA_30751	56	1	-4.29683
TGCCAATGCGTGTTTACAAG	IAH1	HGLibA_30756	107	1	-5.21883
AGTCGTTCATGTTGTATAGC	ID2	HGLibA_30814	15	1	-2.46394
GCATCTAGGCACCTATTCAG	IDH3A	HGLibB_23513	26	1	-3.21883
CCGCGGCGCACGCTGCATCG	IDH3B	HGLibA_30835	21	1	-2.92337
ACTTACCCGCTCGGTTATGC	IFI44L	HGLibA_30902	77	1	-4.74935
CGCAATCACCGTCTATCGCC	IFIT1B	HGLibA_30915	160	1	-5.79486
CCACGTGGCCCGGGGCATCG	IFNL4	HGLibA_31016	25	1	-3.16438
GACAGTGCCAGTTCCTGACA	IFT27	HGLibB_23725	24	1	-3.1078
TTAGACAAATCTTACTATCT	IFT74	HGLibA_31059	158	1	-5.77683
TCAGTACGCCGTTTACGTCA	IGF1R	HGLibA_31081	3	1	-0.463943
CACTTACTTCCCATCGGAGC	IGF2BP1	HGLibA_31087	4	1	-0.785871
TCACTTAGACTGGGTCTGTT	IGF2BP3	HGLibA_31095	57	1	-4.32192
TGATTTGCCTCTGCGCCTGC	IGF2BP3	HGLibA_31094	66	1	-4.53003
CCTCGCTCAGTGCGCACGTC	IGFBP3	HGLibA_31109	92	1	-5.0031
GGAGTTCTGCCAACGCACCT	IGFN1	HGLibA_31141	854	1	-8.20372
GTCTAAACTACCTGGTGAGG	IGSF5	HGLibA_31184	43	1	-3.92337
TTCACATGCGCCTTGATGTC	IL10	HGLibA_31233	56	1	-4.29683
CTTTCACAGCTCAGTACCTA	IL10RB	HGLibA_31239	146	1	-5.66362
CAGCTCCGCACGTCACCCCT	IL12B	HGLibB_23931	104	1	-5.17819
GTCTTCGTAATCTGAGCGCC	IL21R	HGLibA_31372	3	1	-0.463943
CCTGATACCCACACATCTTT	IL27RA	HGLibB_24083	150	1	-5.70235
GAGCCAACATCTCCTGTGTC	IL2RB	HGLibB_24089	44	1	-3.9558
CTCACCTTAAGCTGCAAAGT	IL36B	HGLibA_31437	58	1	-4.34659
AGTGAATTTATCATCTTCAT	INPP5D	HGLibB_24318	212	1	-6.19865
TGCTATGCAGCGCATGACAC	INSIG1	HGLibA_31665	17	1	-2.63387
GGTGCCTTACCTTCTGGGCT	INTS3	HGLibA_31707	13	1	-2.2713
TGACGTCAACTATTCTGATG	IPO13	HGLibB_24429	32	1	-3.50834
AGCATTGCGTACAACTTGCG	IPO4	HGLibA_31753	3	1	-0.463943
AGAATATACTACAGATCAAC	IQCB1	HGLibB_24456	19	1	-2.78587
AATCCATCTATTCTTCTGAC	IQUB	HGLibA_31839	8	1	-1.63387
CGTGTCGAGCAGCGCTGCCG	IRF2BP2	HGLibB_24548	22	1	-2.98751
CAGCAACTGATACACCTTGT	IRF9	HGLibA_31893	8	1	-1.63387
TCGAGAGCGATCACCCGTTT	IRS2	HGLibA_31910	29	1	-3.37083
GCTTTACCCGTCCGAGCGCC	IRX3	HGLibA_31922	37	1	-3.71187
CCACAAGTCCCTTTGATGTT	ISCA1	HGLibB_24614	96	1	-5.06386
TTAGGAACGAAGACCCTTTC	ISY1	HGLibA_31982	35	1	-3.63387
TGCCTGTTCTTTCTATTTCT	ITGB6	HGLibB_24759	46	1	-4.01853
TTCTCCCGTGACTTTCGTCT	ITGB8	HGLibA_32086	184	1	-5.99532
CACCAAATTCCCGGTGAAGT	ITK	HGLibB_24786	28	1	-3.32192
GTTCTTCTCCAGCAGCCGCA	ITPK1	HGLibB_24808	4	1	-0.785871
TACGAGCTCAGCGACAACGC	ITPR3	HGLibA_32146	118	1	-5.35876
TTCGCAGCTGTGTGTAAACA	JAG2	HGLibB_24872	22	1	-2.98751
GAGTATTGATGCTTTCTGAC	JKAMP	HGLibA_32237	25	1	-3.16438
TGACTACCGCTTTGTCTACG	JMJD4	HGLibA_32242	49	1	-4.1078
CAGGTCCTGGGCTATCAGTT	JPH4	HGLibB_24955	108	1	-5.23213
CGAGCCCCCGGGTAGCTCCT	KANK3	HGLibB_24995	4	1	-0.785871
ATACTTACATAATCGCAAAG	KANSL2	HGLibB_25008	1	1	0.536057
AAGGTATCGCCAGAGATACT	KARS	HGLibA_32337	5	1	-1.04891
CCTGGGATCGCAGCTTGCGA	KBTBD6	HGLibB_25078	5	1	-1.04891
TTGCGCGATGCCAGTTGCAA	KBTBD8	HGLibA_32406	102	1	-5.15044
AGAGCTCCAGTGTCCCCCGA	KCNA5	HGLibA_32426	68	1	-4.57247
TGCTAAGTATATGCCGACAG	KCNC1	HGLibB_25129	28	1	-3.32192
TTCATCCTGCTCTACGTGCG	KCNG3	HGLibB_25171	19	1	-2.78587
GCATTTGATACAGACCACAA	KCNIP4	HGLibB_25210	22	1	-2.98751
TTGCGGTCAAGGGCATACAG	KCNJ16	HGLibB_25232	41	1	-3.85626
TCACACAGACATGATCCCGC	KCNK10	HGLibB_25264	10	1	-1.92337
CCGCTCAGAACTCCAAACCG	KCNK2	HGLibA_32606	2	1	-0.0489058
ACGCTGGTTTCGTTCCCCCG	KCNMB1	HGLibA_32630	85	1	-4.89021
GCACCATGCGGAGGATCTGT	KCNQ5	HGLibB_25343	81	1	-4.8215
TGTGGCCGCCCACATCAATG	KCTD1	HGLibB_25377	7	1	-1.46394
TTTCTCTCAGGAAACCGATC	KCTD16	HGLibA_32721	14	1	-2.37083
CTCCACTATCTTAACACATC	KCTD18	HGLibB_25403	87	1	-4.92337
TTATTGGAAGATTATCCAAA	KDM6A	HGLibB_25498	5	1	-1.04891
GTCATTGACCAAAAGATTGA	KIAA0196	HGLibB_25567	70	1	-4.61369
CACGTGCGGCAAGCTCAAAG	KIAA0317	HGLibA_32906	30	1	-3.41814
ACCGCATCGTCTTCTGGACT	KIAA0930	HGLibB_25635	73	1	-4.6734
TTATGAACAGTCCTCTCTTT	KIAA1033	HGLibB_25652	79	1	-4.78587
GGGTTACTTACCCTCATCAC	KIAA1210	HGLibA_32999	16	1	-2.55141
GGATCATGAAGCCGCCCAGC	KIAA1456	HGLibB_25725	64	1	-4.48631
CATTTCAATTCTTATTTCTT	KIAA1841	HGLibB_25790	31	1	-3.46394
CAAAGGAGCCCCACATATGC	KIAA1919	HGLibA_33114	48	1	-4.07865
CTGATGGCTTGTCGAAGGCC	KIF26A	HGLibA_33204	2	1	-0.0489058
TCTGAAAGTGTCTTACTTAG	KIF4A	HGLibA_33232	63	1	-4.46394
AATGTACACTTCCGGAGTTT	KIF4B	HGLibB_25911	23	1	-3.04891
AACATTGCCAAACCAGTTGC	KIF6	HGLibB_25924	6	1	-1.2713
CTCGTACCTGTGCCTCACTC	KLC1	HGLibA_33316	148	1	-5.68311
TCGGGCGCCGTGGTGCACCG	KLF16	HGLibA_33347	39	1	-3.78587
GCCAGCCCGTGCCGCGAGCG	KLF2	HGLibB_26032	43	1	-3.92337
AGCCACCTTCTGAATTAAGT	KLF8	HGLibB_26048	27	1	-3.2713
CGATACCCATGATGTTAAAC	KLHL10	HGLibB_26087	16	1	-2.55141
AGTCCTCGCCGTTTATGATT	KLK4	HGLibA_33546	102	1	-5.15044
ACAATGAGAGGAGACGTTGA	KLK5	HGLibB_26226	45	1	-3.98751
ATGCCCAATACTGCCAGATG	KLKB1	HGLibB_26240	4	1	-0.785871
TGCACCTCATCTGGCAGTAT	KLKB1	HGLibB_26242	75	1	-4.71187
TCTTCAGCGATCTGTGTCTG	KMT2C	HGLibA_33616	81	1	-4.8215
GCAGTTAAAGTAATTGATGT	KMT2E	HGLibA_33621	45	1	-3.98751
GCAGCCTGTCCACCGTGAGC	KNCN	HGLibB_26300	18	1	-2.71187
CCCCCCGAGTTCGACGTGAC	KNDC1	HGLibA_33626	114	1	-5.30943
CCTGGACTCCATGAGAAATC	KRT18	HGLibB_26401	6	1	-1.2713
TGAATTTGTGACTCTGAAGA	KRT6A	HGLibB_26477	20	1	-2.85626
AACAGCTGAGAACGAGTTTG	KRT81	HGLibB_26523	204	1	-6.14342
CGGGATGTGGAGAGCCGTCA	KRTAP10-7	HGLibB_26582	52	1	-4.19186
ACAGCCTGAAGAGCAGCTGC	KRTAP5-8	HGLibA_34096	39	1	-3.78587
CGAAGAGACCCGAACCAAGC	KRTCAP2	HGLibA_34142	101	1	-5.13637
GCAGGTTCTCCACCAAGTCC	KSR1	HGLibB_26826	41	1	-3.85626
CACCAGGACCATCATTCAGA	L1CAM	HGLibB_26846	45	1	-3.98751
TGAGGGGCTTTCCTTGCTTC	L3MBTL1	HGLibB_26859	2	1	-0.0489058
GCTGCCAATGCCCCTCGACC	LAMA1	HGLibB_26903	29	1	-3.37083
AAGAGTTACTCTGATGTCAG	LAMC1	HGLibB_26932	19	1	-2.78587
CACGTTGTACTTGTCCACAG	LAMP1	HGLibB_26939	81	1	-4.8215
AGACCCTATTCGCTCTTTGA	LANCL2	HGLibA_34296	121	1	-5.39468
TTCTCCAGTATCAAGTGGGT	LAPTM4A	HGLibA_34305	121	1	-5.39468
GAGAGTCATCGTCCTTGACA	LARGE	HGLibA_34314	39	1	-3.78587
ATGACGGTAACTCGGAGGTA	LAX1	HGLibA_34358	46	1	-4.01853
GGACACTTTGGAGGGCATTT	LCE1E	HGLibA_34400	67	1	-4.55141
CCCAAGAGCTCCAATTGCTA	LCE4A	HGLibA_34433	46	1	-4.01853
TGAGCCACCACAGACACCAT	LCE4A	HGLibB_27108	80	1	-4.80379
AGACGCCAGTGTGACCTGGC	LCMT1	HGLibB_27123	26	1	-3.21883
CATGAACAAGGTCTTCCCCC	LDLRAD1	HGLibA_34530	179	1	-5.9558
CCCTCCTACTCGAGTTATTC	LEF1	HGLibA_34560	0	1	1.53606
CCACGTGAGGGCCCAGTACG	LEFTY1	HGLibA_34563	99	1	-5.1078
ACCCGCAGCCCAGTGTCTCG	LENEP	HGLibB_27256	54	1	-4.2453
GACTATTACCAAACCATGTC	LEPRE1	HGLibB_27277	87	1	-4.92337
GAAATATGCCAGTTCCCGAC	LEPROT	HGLibB_27289	27	1	-3.2713
GTCATCTTTGCAACTATACT	LEPROTL1	HGLibB_27293	3	1	-0.463943
GCCAGATCTTTGACAGCCAG	LGALS3BP	HGLibB_27329	18	1	-2.71187
GAAAGGAACATGGGGGCCCG	LGALS9C	HGLibA_34674	36	1	-3.6734
GAGTTCGATTGCATCACCAC	LGI3	HGLibA_34688	36	1	-3.6734
GTGCCTTATACCCTTTAGGA	LHFPL1	HGLibB_27392	25	1	-3.16438
CCCTTCTTCACAATCTCCTG	LILRA1	HGLibB_27453	18	1	-2.71187
CAGCAATATGTCGGACGCCT	LIMS2	HGLibA_34837	20	1	-2.85626
TGCTGTCTTGCAGTGTCTGC	LIN37	HGLibB_27528	24	1	-3.1078
CAGGCACAGATCCACGACAG	LINS	HGLibA_34885	11	1	-2.04891
TTTGTTGGAAAGATATTTCA	LIPI	HGLibB_27582	7	1	-1.46394
TGCTTGAGCTTCTCGCGCTG	LLGL1	HGLibA_34937	39	1	-3.78587
AGTGCCCAAACTGCTTCAGT	LMOD1	HGLibB_27680	47	1	-4.04891
CCTCTGTTGAGTTGTCAAGA	LMX1A	HGLibB_27695	11	1	-2.04891
TGTGACTGGTGGCTTGCAGT	LNP1	HGLibB_27700	64	1	-4.48631
CGAGCGGAAGGCCGTGTAAA	LOC100129520	HGLibA_35052	3	1	-0.463943
CATCCATGATGAAGACGCTG	LOC100130357	HGLibB_27741	19	1	-2.78587
GTCTACCTGGGCCGGCATGC	LOC401052	HGLibB_27897	9	1	-1.78587
CCCCTACCGCGCAATCTTTG	LOC643355	HGLibA_35254	42	1	-3.89021
GAACTCAAGTCCTGTATAGA	LOC653486	HGLibA_35275	94	1	-5.0338
CTGTCTGGACAAAGGTTGGA	LOC730159	HGLibB_27963	0	1	1.53606
CGCGTGGAGATACAGCGAGC	LOXL3	HGLibA_35332	27	1	-3.2713
ACCACCGATGATGCCAATAT	LPPR4	HGLibB_28081	29	1	-3.37083
ACTGGAACGCTCCACCCTTC	LPXN	HGLibB_28087	10	1	-1.92337
ACCTGAGCGACCTCTATCGT	LRG1	HGLibA_35454	136	1	-5.56198
ATTCATGTCTTCAATAGTCC	LRIG3	HGLibB_28141	41	1	-3.85626
TGCAGCTTCCGTCACTACAG	LRP4	HGLibA_35508	129	1	-5.48631
CAGTCTCTACCTGAAAATAT	LRRC1	HGLibB_28205	109	1	-5.2453
ATCTTACATAATAACGGTTT	LRRC19	HGLibA_35563	108	1	-5.23213
CTCTTCGCGAAGGGAGAGTC	LRRC37A	HGLibA_35615	22	1	-2.98751
CAATTCTTGTGCTAGACCTG	LRRC40	HGLibA_35642	9	1	-1.78587
ACGCGCTCAACCAGATCGCG	LRRFIP1	HGLibA_35736	45	1	-3.98751
AGCTCTACCGCATCGCCCCC	LRRN2	HGLibA_35760	41	1	-3.85626
CACATTCGAGCCTGCCACCG	LRRTM1	HGLibA_35772	34	1	-3.59323
GCGTTTCCGAGCCTCCTCAC	LRSAM1	HGLibB_28456	46	1	-4.01853
TGCAGGGGTCCTGGCTTGCC	LSM6	HGLibA_35836	82	1	-4.83898
CCTGAAGATATATGTATCTA	LST1	HGLibA_35861	45	1	-3.98751
CAGTTCCTGTTCCCGACATC	LY6G5B	HGLibA_35948	68	1	-4.57247
GCGCTGCTACCGATGCCTCT	LY6G5C	HGLibA_35950	130	1	-5.49737
AGCTACTGAAGCCGCTCCCG	LYST	HGLibB_28734	146	1	-5.66362
CCCTGAACAGCATTCTATCA	MACROD2	HGLibA_36128	77	1	-4.74935
CACGCACATCTCCCCGTACA	MAEA	HGLibB_28820	33	1	-3.55141
GGGTTCCAGCAGCCGTGAAG	MAGEA1	HGLibB_28848	9	1	-1.78587
TCACACACAAGACATCCCGA	MAGEB10	HGLibA_36221	15	1	-2.46394
TGGAGACCTGTGCAACCTCC	MAGEB16	HGLibB_28894	31	1	-3.46394
GGAGATGCTTTGTCCGTCAG	MAGEE1	HGLibB_28938	23	1	-3.04891
AGAAAGTTATAGTCCACGCC	MAGI1	HGLibA_36282	7	1	-1.46394
CGCCATGCTGCCCTACTACA	MAN2A2	HGLibB_29031	91	1	-4.98751
ATTCACAGCAATCAGACAAG	MAP1LC3C	HGLibB_29090	59	1	-4.37083
TCCGAGCTCACTGCTCCTCG	MAP1S	HGLibA_36420	136	1	-5.56198
TCAGAATTATAGCGTTCAGC	MAP3K3	HGLibA_36472	18	1	-2.71187
TCTAATTCTGGAAAGACCAA	MAP3K7CL	HGLibB_29158	31	1	-3.46394
CATACCGTAACTGTCTTTCA	MAP4	HGLibA_36497	60	1	-4.39468
CCCTGACTTACCTGTCTTCA	MAPK8IP1	HGLibB_29244	47	1	-4.04891
AGTGCAGTAAAATGTCCACT	MARK3	HGLibB_29329	173	1	-5.90689
TGGGGCCACGAATCCCTACA	MAS1L	HGLibA_36680	0	1	1.53606
TTGATAGTTCTCGTAGCGTA	MATN3	HGLibA_36720	57	1	-4.32192
GTGTCCAGCGACGTTGCCTA	MBD1	HGLibA_36751	87	1	-4.92337
GGAGCCGGTCCCTTTCCCGT	MBD2	HGLibA_36754	49	1	-4.1078
AGTGCACTAAAGAGCAATGC	MBIP	HGLibB_29455	0	1	1.53606
AGTGGTGTTGTACATGAAAT	MBTPS2	HGLibB_29498	34	1	-3.59323
GGTAATCGCTCCCTTCATAT	MC4R	HGLibA_36837	57	1	-4.32192
GTAGTAGGCACCTCCTTTGA	MCCC2	HGLibB_29526	6	1	-1.2713
CGGTATGCGTATGTCCGTGG	MCOLN1	HGLibA_36926	56	1	-4.29683
CTTGGCTCGAAACTTGTCGC	MCOLN1	HGLibA_36924	37	1	-3.71187
ATCTGCAAACCCAGTTTCCA	MCOLN2	HGLibB_29600	182	1	-5.97964
ATCCTGTCAAAATAGTCCGA	MCTS1	HGLibA_36945	39	1	-3.78587
GTAATTCTCCATTTACTGTA	MCTS1	HGLibA_36946	93	1	-5.01853
TACCTTACCTTGATTACAAC	MDH1	HGLibA_36971	40	1	-3.8215
TTTCTTAGCATATCATAGAG	MDM4	HGLibB_29658	10	1	-1.92337
TGCAGGATGTGTCAGAACTA	MED28	HGLibB_29755	6	1	-1.2713
CTACATGCTCTCCCCGTGAC	MEIS3	HGLibA_37166	5	1	-1.04891
CAGGCAACTCCAGAAAACTT	MEP1B	HGLibB_29856	68	1	-4.57247
GCAGCGCGTTGACTTATTCA	MET	HGLibA_37214	78	1	-4.76772
CAGACACTCACCGAAGTCGC	METRNL	HGLibB_29900	41	1	-3.85626
AGGAATGTAATGCCACCCGA	METTL13	HGLibA_37244	59	1	-4.37083
TAGGCACTCACCCGGGCCTG	METTL17	HGLibB_29926	67	1	-4.55141
GTCGCCCCCCGACGTGTTCG	MEX3D	HGLibA_37324	71	1	-4.63387
CCCTATCCAGATTGTCGAAG	MFAP1	HGLibA_37328	1	1	0.536057
GGGCACTTCAAACCTGTTAT	MGAM	HGLibA_37414	233	1	-6.33431
CAGGAGGCTGTATAAGTCCT	MICAL3	HGLibB_30166	27	1	-3.2713
GCAAACCTGGGGGGGCTTGC	MIF	HGLibB_30221	79	1	-4.78587
GCTTTAGCTTCAGCAGAAAT	MIPOL1	HGLibA_37585	28	1	-3.32192
CCTTGTCGATTCATTAAAAT	MKLN1	HGLibA_37628	62	1	-4.44122
TATAGCCCCCTTCGTTCATG	MKX	HGLibA_37647	65	1	-4.50834
CCCGAGACCAGCTCCCGTTA	MME	HGLibA_37755	33	1	-3.55141
TTGAGAAAGCTCTGAAAGTC	MMP10	HGLibB_30440	50	1	-4.13637
ACCCGGCCTGAGACTGTCAT	MMP19	HGLibA_37793	74	1	-4.69276
TACTTGTCAGGGTCGCCCAC	MMP25	HGLibA_37811	16	1	-2.55141
ATGGAGGTGTCGGACCCATC	MMP26	HGLibA_37812	37	1	-3.71187
GACCAGCTTGGACATTGGGT	MMRN2	HGLibB_30507	8	1	-1.63387
CAAGTGCCTTCAAACCCTGC	MMS19	HGLibB_30510	50	1	-4.13637
TGGAGATTGACCGCGTGCTG	MNT	HGLibA_37864	63	1	-4.46394
CTGCCTGTCCTTAGCCAGAG	MOG	HGLibB_30581	34	1	-3.59323
CTTACAGGGCCGATGTCCAT	MOGAT1	HGLibA_37911	81	1	-4.8215
TCACCACTGAGTTCGTCAAG	MOGS	HGLibA_37922	21	1	-2.92337
CTTCATCAAAGATATCCCCC	MPPE1	HGLibB_30728	108	1	-5.23213
GTCCCTGAATTTATTTCGGT	MR1	HGLibB_30762	51	1	-4.16438
AGTCTGCTGCGGCCAAGTTG	MRGPRX1	HGLibA_38135	13	1	-2.2713
CTCTGTCTACGTCCTCAGCC	MRGPRX2	HGLibB_30807	43	1	-3.92337
TGAGAACATTCTTACGAGCT	MROH9	HGLibA_38169	52	1	-4.19186
GTAAGGTGGCTGTCTCTGCG	MRPL17	HGLibB_30871	1	1	0.536057
CTCTACCAGATGACTATAAT	MRPL42	HGLibA_38272	39	1	-3.78587
CCAATTTGCAGGTCATTTAT	MRPS5	HGLibA_38392	135	1	-5.55141
TGCTCACTGCTGTGCTGCAG	MS4A6E	HGLibB_31120	67	1	-4.55141
CATACTCACCCCAGGGTTGT	MS4A7	HGLibB_31121	44	1	-3.9558
TCAGAAACCAAATTTGACTC	MSRB3	HGLibA_38536	119	1	-5.37083
AGCCATACCTCAGTAAGCTT	MST1R	HGLibB_31218	100	1	-5.12215
CCTCACCCTTCAGATCCATG	MSTO1	HGLibA_38557	44	1	-3.9558
ACCTGCTCAATCTCATCTGG	MTCH1	HGLibB_31283	20	1	-2.85626
TACTGTGACTGCTTTGCCAG	MTL5	HGLibB_31362	100	1	-5.12215
GCTCTGCTTTCCGCGCTCCC	MTMR11	HGLibB_31372	45	1	-3.98751
TCTCCACACTGTCAATCATC	MTMR4	HGLibB_31387	58	1	-4.34659
GAATTTCCTACAAACCATTA	MTTP	HGLibA_38790	36	1	-3.6734
TCACTGCAGTAGATGCACTA	MUC21	HGLibA_38830	37	1	-3.71187
AGCTCCTCCCACACCATTGT	MUSK	HGLibB_31534	70	1	-4.61369
CTGTGCCCGCATCGCAGTCC	MXD3	HGLibA_38901	90	1	-4.97174
TTTGTTCTCACCTACGTTTC	MYBPC1	HGLibA_38936	121	1	-5.39468
CGGCTTCTTCAGGAAAACGC	MYBPC2	HGLibA_38939	13	1	-2.2713
ATGACTCATCTACACGAGCC	MYH8	HGLibA_39026	5	1	-1.04891
GCCTATCAGTTCATGTTGAC	MYH8	HGLibB_31697	66	1	-4.53003
CACCCAGCGTGGCCAGCACG	MYL3	HGLibB_31717	8	1	-1.63387
GAAGGACACCTATGCCTCCC	MYL5	HGLibB_31725	88	1	-4.93968
CCTTGTCTATAATACCATCA	MYLPF	HGLibA_39083	3	1	-0.463943
TGGATGAGGAGCATGTCCAT	MYO18B	HGLibB_31773	72	1	-4.65377
ATGGTACTCTCTCATTAGCT	MYO19	HGLibB_31774	20	1	-2.85626
GATGAGCACAGAGCCGATGT	MYO1F	HGLibB_31794	76	1	-4.73073
TCTTCAGAAATCCTTTCACA	MYO3A	HGLibB_31803	80	1	-4.80379
TCCGACAACACGTAGCGCTG	MYPOP	HGLibA_39200	68	1	-4.57247
GCACTCACCTCGCAGGGCCT	MYT1	HGLibB_31882	83	1	-4.85626
CGCCAAACAGGCCCTCGATA	N4BP1	HGLibA_39237	23	1	-3.04891
TTGAATTTCCAGCGAGTGTC	N4BP2L1	HGLibA_39243	31	1	-3.46394
TTTATTAACAGAATTCTGCT	N4BP2L2	HGLibB_31917	36	1	-3.6734
GAATCATCTTGCAAAACTTG	NAA16	HGLibB_31937	32	1	-3.50834
TCTGTGCTGCTTGATCTGCC	NAALADL2	HGLibB_31974	88	1	-4.93968
ACCACGATAGAACTTCTGTA	NADK2	HGLibA_39336	15	1	-2.46394
GACACTCTTCTCTGCAGAAG	NANOG	HGLibB_32047	30	1	-3.41814
ACTCCTCAATGCACCGGGCG	NANOGNB	HGLibA_39381	49	1	-4.1078
CTCAATCGCAGTTCCCCTAT	NAP1L2	HGLibA_39401	97	1	-5.07865
TCCAGTCTCTGCAGTCTTTA	NARG2	HGLibB_32106	40	1	-3.8215
GAAGTTACCCACCCGGGATG	NDNF	HGLibB_32358	31	1	-3.46394
GCTGCAGTGCCCCTCGCACC	NDP	HGLibB_32367	18	1	-2.71187
GGTTGACAACATATCGCCCC	NDUFA9	HGLibA_39765	46	1	-4.01853
TTACTTAACACTAGAAATAT	NDUFAF6	HGLibB_32455	55	1	-4.2713
CTCACGGCCGCTCGGGAGCC	NDUFC1	HGLibA_39824	14	1	-2.37083
TCTAAAGGTGGAGCGAATCA	NEDD8	HGLibA_39895	0	1	1.53606
CTACCTCCTCCCCGCCATAG	NENF	HGLibB_32649	32	1	-3.50834
TCCTCGGTGAAAAGCCGCAC	NENF	HGLibA_39981	1	1	0.536057
CCAGCAAGTATCCCCCTGAC	NETO1	HGLibA_39992	28	1	-3.32192
ACACTGGAAAAATGTCTTGC	NF1	HGLibA_40046	141	1	-5.61369
GTTGTGCTCAGTACTGACTT	NF1	HGLibB_32715	17	1	-2.63387
TCATCAGTTTCCGACGTTCT	NFIL3	HGLibB_32765	138	1	-5.58288
CAACTTCTCCCTGGCGGACC	NFIX	HGLibA_40099	48	1	-4.07865
AGCAAAGGTTATTGTTCAGT	NFKB1	HGLibA_40104	105	1	-5.19186
TGGGGCTCACCGGTTTGTCA	NFKBIB	HGLibB_32781	33	1	-3.55141
GGTGCACAGGCCACTCCCAA	NHLRC4	HGLibB_32861	0	1	1.53606
CGGAGCTACGCCTGATTCTG	NICN1	HGLibB_32877	44	1	-3.9558
AAACGCATACGCAGCGAAGT	NIPA2	HGLibA_40240	51	1	-4.16438
GGACTACCCATGCTCACTCG	NIPSNAP1	HGLibA_40259	30	1	-3.41814
AGTAGTCCCGTGAGTCCCCG	NLGN2	HGLibA_40359	69	1	-4.59323
GTGATCGCATTACTCACTGT	NLRP14	HGLibB_33069	98	1	-5.0933
CTCGTCGAAGAAGTAGCGCG	NMBR	HGLibA_40433	68	1	-4.57247
GCACCGCTGAAGAGCTGAGT	NMBR	HGLibB_33101	24	1	-3.1078
ACAGTTGTTGATGTCTATCA	NME9	HGLibA_40467	76	1	-4.73073
CTGTTAGGCATCCAACGCAC	NMU	HGLibA_40498	28	1	-3.32192
CGAAAAGACGGCTGCACGTG	NOC4L	HGLibA_40528	18	1	-2.71187
AGGGCTGCCCCCGCGTACGC	NODAL	HGLibB_33206	82	1	-4.83898
TCCCCCACCAAAGAAGTCTC	NOLC1	HGLibB_33240	12	1	-2.16438
GATGGACAACGCCTCGTTCT	NPBWR1	HGLibA_40701	132	1	-5.51923
AAGACTGTCCTTTGCTCAGC	NPC2	HGLibB_33380	3	1	-0.463943
TCCAGGAATTAAAATTGTCC	NPIPA5	HGLibA_40761	37	1	-3.71187
TTGTCCTTCGATTAGCATAC	NR4A2	HGLibB_33584	83	1	-4.85626
CAGAAGTTCGCAGCAAATAC	NRBF2	HGLibB_33608	57	1	-4.32192
TTCCCTCCACCAGGCGTCTT	NRIP2	HGLibA_40982	22	1	-2.98751
TACTTATGGCAGAATCTATT	NRK	HGLibA_40989	65	1	-4.50834
GATTCCAGTACCAGTACATT	NSD1	HGLibA_41034	99	1	-5.1078
ACCGGTCTCCGCCGCCCTTG	NT5C3B	HGLibA_41105	61	1	-4.41814
CTTTGCCCAGTTCCTAGTTA	NT5DC1	HGLibA_41108	24	1	-3.1078
TGGCGAACAGAACATCACGG	NTF3	HGLibB_33793	51	1	-4.16438
GAGCAGAACCGCAGCGCCGA	NTSR1	HGLibA_41175	30	1	-3.41814
GCTTGGGGGAAGCCGAGCGA	NUBPL	HGLibB_33864	3	1	-0.463943
CCACGAACTCAAACACGATC	NUDT1	HGLibA_41218	5	1	-1.04891
CACCATCCCGCAGGGTATAC	NUDT16	HGLibA_41241	18	1	-2.71187
CCCGAGGCCCACGAGTCTAC	NUDT22	HGLibA_41261	125	1	-5.44122
TCATCAAGACGCCGAGGCTT	NUP210L	HGLibA_41331	40	1	-3.8215
GCATATTCATGTTGAAGTCC	NUPL1	HGLibA_41369	121	1	-5.39468
CCTCCTCAGCCTCAAATTCC	NUTM2F	HGLibB_34065	134	1	-5.54076
TTTACCTGTCCTTGCTCTTG	ODAM	HGLibB_34225	12	1	-2.16438
GTATGTAGTCAATCTCCCGT	OLFML1	HGLibA_41644	150	1	-5.70235
CTGGTGGTGTGCAAGCCCTT	OPN1LW	HGLibB_34376	62	1	-4.44122
ATGATCGGGACATAGTTAAG	OR10AD1	HGLibB_34435	154	1	-5.74007
TACATACCAAGCCCACGCCC	OR10H2	HGLibA_41796	47	1	-4.04891
TAATATGCCTTAGATTATGT	OR11H1	HGLibA_41858	37	1	-3.71187
TCTAAAGCCTCTGTTGATTC	OR13C8	HGLibB_34564	39	1	-3.78587
TTTGTCCAGCTATACTGTCA	OR1L3	HGLibB_34644	48	1	-4.07865
CATCCTCCGACTTTCGTGCA	OR1M1	HGLibA_41988	185	1	-6.0031
GATTTCATGAGGCCCGCAGA	OR2A14	HGLibA_42013	47	1	-4.04891
TGCTACAGAGTGTCTCCTTC	OR2B3	HGLibA_42059	17	1	-2.63387
ATAGACCCAAGTGTCTGTGC	OR2L2	HGLibB_34775	56	1	-4.29683
ATCTGATCACTCCCCAACGC	OR2M2	HGLibA_42121	93	1	-5.01853
TTCCGTGGTACACACATCCT	OR2S2	HGLibA_42136	90	1	-4.97174
TATGAAGGCGCAAATCTGTT	OR2T1	HGLibB_34805	126	1	-5.45263
CCTGTTGAACTTCCTCATGC	OR4C3	HGLibA_42242	17	1	-2.63387
ACTCACTGATAACCGGGTGC	OR4E2	HGLibA_42273	10	1	-1.92337
TTGTCTCTTGTCCATCGCTA	OR51F2	HGLibB_35062	100	1	-5.12215
GAGCATCGTATTGGTGGCCA	OR52E6	HGLibA_42452	43	1	-3.92337
CAACCCACTACGTCATAGCA	OR52M1	HGLibA_42477	131	1	-5.50834
TGTAATAGCAATGCTGTACA	OR52N1	HGLibB_35148	22	1	-2.98751
GTCCCAACCTTTGCAATTAC	OR52N4	HGLibB_35155	48	1	-4.07865
TGTGGAGCCAGGCGTTGGCC	OR5M8	HGLibB_35294	66	1	-4.53003
GGAGTACCCAATGTCTACAA	OR5P3	HGLibB_35304	17	1	-2.63387
ACACCTGTGCTACACATCCA	OR5T2	HGLibA_42646	75	1	-4.71187
AAGAGGGGGATCCGCAGTCC	OR8B12	HGLibA_42781	37	1	-3.71187
TGCCCTCCGTGGAATCAATG	OR8B8	HGLibB_35459	1	1	0.536057
AATGGCGTATGACCGTTACA	OR8G1	HGLibA_42806	58	1	-4.34659
TTCTGGGTTCAAACGTATAC	OSTF1	HGLibA_43000	75	1	-4.71187
CATCTGGATGGCGGCCGTGG	OTOP2	HGLibA_43026	38	1	-3.74935
CAGCTCCCCAGCCACGCAGT	P2RX2	HGLibB_35802	12	1	-2.16438
CATCACCTGGTAGCCCACGT	P2RY11	HGLibA_43162	70	1	-4.61369
CACCCGCACCATTTACTACC	P2RY4	HGLibA_43177	84	1	-4.87333
ACCCACTCACCTCTTGGAGC	PAF1	HGLibB_35941	62	1	-4.44122
GTTATACCATCCCTTGCTGC	PAMR1	HGLibB_36043	62	1	-4.44122
GAAGCTGCTGGCATATGCCA	PANK1	HGLibB_36052	1	1	0.536057
GAATTAATACGATCGCCATG	PANK2	HGLibA_43387	41	1	-3.85626
AGCCTGGACCGCGTGTACTT	PANK4	HGLibA_43394	291	1	-6.65377
[truncated: 121,412 more rows]
